# Supplementary material for: Transcriptome-wide Mendelian randomisation exploring dynamic CD4+ T cell gene expression in colorectal cancer development
Source: medRxiv. 2025 Apr 17:2025.04.15.25325863. Preprint. [Version 1] doi: 10.1101/2025.04.15.25325863 (PMC12047913; doi:10.1101/2025.04.15.25325863)
Supplement: Supplement 1 — Supplementary table 1. CD4+ T cell subtypes description. Supplementary table 2. Results of the two-sample MR analysis on the causal role of CD4+ T cell expression profiles on CRC development. Supplementary table 3. Genes in the two-sample MR results (supplementary table 2) which pass an FDR-P<0.05. Supplementary table 4. Full genetic colocalisation results for CD4+ T expression profiles and CRC development. Supplementary table 5. Number of SNPs lost during rsID matching. Supplementary table 6. Number of SNPs lost during allele frequency matching. [file media-1.xlsx]

## Sheet: Table 1
CD4+ T Cell Subtypes Description
	Abbreviation	Available timepoints	Full name	Description/function
Naïve	CD4 naïve	0h, 16h, 40h, 5d	Naïve T cell	Naive T cells, not yet activated by encountering antigens.
	TN	0h, LA, 16h, 40h, 5d	Naïve T cell	Naive T cells, not yet activated by encountering antigens.
	TN IFN	LA, 40h, 5d	Naïve T cell interferon-gamma	Naive T cells producing interferon-gamma (IFN) upon activation.
	TN cycling	40h, 5d	Naïve T cell cycling	Naive T cells undergoing cell cycle progression.
	TN HSP	5d	Naïve T cell heat shock protein	Naive T cells responsive to Heat Shock Proteins.
	TN2	40h	Naïve T cell 2	Naive T cells, not yet activated by encountering antigens.
	TN NF-κB	16h, 40h	Naïve T cell Nuclear Factor-kappaB	Naive T cells activated through the Nuclear Factor-kappaB (NF-κB) pathway.
Memory	CD4 memory	0h, 16h, 40h, 5d	Memory T cell	Memory T cells that provide a rapid response upon re-exposure to a previously encountered antigen.
	TCM	0h, LA, 16h, 40h, 5d	Central memory T cell	Memory T cells that provide a rapid response upon re-exposure to a previously encountered antigen.
	TEM	0h, LA, 16h, 40h, 5d	Effector memory T cell	Effector Memory T cells, involved in immediate immune response, especially at sites of previous infection.
	TEMRA	0h, LA, 16h, 40h, 5d	Effector memory cells re-expressing CD45RA.	Effector memory cells re-expressing CD45RA.
	TM Cycling	5d	Memory T cell cycling	Memory T cells actively cycling through the cell cycle.
	TM ER-stress	40h	Memory T cell endoplasmic reticulum stress	Memory T cells experiencing endoplasmic reticulum (ER) stress.
	TEM HLApositive	40h, 5d	Effector memory T cell human leukocyte antigen positive	Effector Memory T cells expressing Human Leukocyte Antigen (HLA) proteins.
Regulatory	nTreg	0h, 16h, 40h	Natural regulatory T cell	Natural Regulatory T cells, involved in immune suppression and tolerance.
	T HSP	16h	T cell heat shock protein	Heat Shock Protein-specific T cells, responding to stress conditions.
	T ER stress	5d	T cell endoplasmic reticulum stress	T cells experiencing endoplasmic reticulum (ER) stress.

## Sheet: Table 2
Two-Sample Mendelian randomisation results
Ensembl Gene ID	Cellular subtype_activation timepoint	CRC subtype	method	nsnp	pval	LCI	UCI	OR	FDR_correction
ENSG00000175643	CD4_Naive_stim_5d	overall	Wald ratio	1	0.467901	0.989284	1.02373	1.00636	0.78802
ENSG00000130312	TN_40h	overall	Wald ratio	1	0.628283	0.982352	1.02993	1.00586	0.845421
ENSG00000196683	CD4_Memory_stim_16h	overall	Wald ratio	1	0.0104031	1.01275	1.09986	1.05541	0.129271
ENSG00000234745	TCM_LA	overall	Wald ratio	1	0.199069	0.99414	1.02861	1.01123	0.573802
ENSG00000134809	TN_0h	overall	Wald ratio	1	0.42011	0.990636	1.02281	1.0066	0.760834
ENSG00000076924	TN_16h	overall	Wald ratio	1	0.460278	0.987599	1.02795	1.00757	0.784608
ENSG00000184898	CD4_Memory_uns_0h	overall	Wald ratio	1	0.680002	0.986376	1.02125	1.00366	0.879486
ENSG00000168765	TCM_40h	overall	Wald ratio	1	0.577342	0.978523	1.01217	0.995205	0.82162
ENSG00000165983	CD4_Naive_stim_5d	overall	Wald ratio	1	0.408869	0.968526	1.0131	0.990564	0.751958
ENSG00000160221	CD4_Memory_stim_16h	overall	Wald ratio	1	0.397691	0.983872	1.00648	0.995111	0.742858
ENSG00000124532	TN_40h	overall	Wald ratio	1	0.26906	0.967933	1.00913	0.988317	0.655639
ENSG00000135778	CD4_Naive_stim_16h	overall	Wald ratio	1	0.929721	0.985603	1.01334	0.999376	0.980649
ENSG00000120910	CD4_Memory_stim_16h	overall	Wald ratio	1	0.0180638	1.00483	1.0529	1.02859	0.161644
ENSG00000172543	CD4_Memory_stim_5d	overall	Wald ratio	1	0.190579	0.97724	1.0046	0.990824	0.568809
ENSG00000134809	TEM_0h	overall	Wald ratio	1	0.42011	0.981158	1.04666	1.01338	0.760834
ENSG00000129925	TEM_5d	overall	Wald ratio	1	0.0359652	1.00124	1.03733	1.01912	0.243339
ENSG00000173890	TN_0h	overall	Wald ratio	1	0.70028	0.989774	1.01542	1.00252	0.890547
ENSG00000175611	TCM_0h	overall	Wald ratio	1	0.18902	0.970477	1.00594	0.988048	0.568809
ENSG00000118777	TCM_5d	overall	Wald ratio	1	0.119357	0.971322	1.00334	0.987199	0.448952
ENSG00000151552	TCM_5d	overall	Wald ratio	1	0.0925598	0.959241	1.00318	0.980965	0.411411
ENSG00000164008	CD4_Memory_stim_40h	overall	Wald ratio	1	0.0488635	1.00009	1.03875	1.01924	0.286522
ENSG00000182742	CD4_Naive_stim_5d	overall	Wald ratio	1	0.165825	0.993574	1.03827	1.01568	0.538084
ENSG00000161055	TN_IFN_5d	overall	Wald ratio	1	0.292617	0.992008	1.02699	1.00935	0.666824
ENSG00000173113	TEM_40h	overall	Wald ratio	1	0.0159664	1.00422	1.0418	1.02284	0.15141
ENSG00000158525	TEM_40h	overall	Wald ratio	1	0.522155	0.991157	1.01765	1.00432	0.793285
ENSG00000152219	TCM_0h	overall	Wald ratio	1	0.0256187	1.00233	1.0366	1.01932	0.19397
ENSG00000211753	CD4_Memory_stim_40h	overall	Wald ratio	1	0.524963	0.984921	1.03023	1.00732	0.793446
ENSG00000182472	CD4_Naive_stim_5d	overall	Wald ratio	1	0.00181991	0.949808	0.988324	0.968875	0.0427251
ENSG00000159228	TN_cycling_40h	overall	Wald ratio	1	0.844214	0.973525	1.02218	0.997558	0.96501
ENSG00000171806	TCM_16h	overall	Wald ratio	1	0.307451	0.986501	1.04407	1.01488	0.675543
ENSG00000168765	TEM_5d	overall	Wald ratio	1	0.689272	0.982936	1.01144	0.997088	0.885088
ENSG00000132623	TN_40h	overall	Wald ratio	1	0.922437	0.977624	1.0207	0.99893	0.978413
ENSG00000141127	CD4_Naive_stim_40h	overall	Wald ratio	1	0.449416	0.980671	1.04503	1.01234	0.776552
ENSG00000182742	CD4_Memory_uns_0h	overall	Wald ratio	1	0.346126	0.98773	1.03583	1.01149	0.708661
ENSG00000155849	TN_0h	overall	Wald ratio	1	0.00197842	1.01737	1.07981	1.04813	0.0455296
ENSG00000234745	TCM_16h	overall	Wald ratio	1	0.0140572	0.943431	0.993483	0.968134	0.15141
ENSG00000152749	TN_16h	overall	Wald ratio	1	0.465344	0.984947	1.03373	1.00904	0.785278
ENSG00000229999	TN_5d	overall	Wald ratio	1	0.562393	0.98733	1.02373	1.00536	0.81444
ENSG00000156261	TN_IFN_5d	overall	Wald ratio	1	0.542217	0.988417	1.02241	1.00527	0.799105
ENSG00000065600	TN_40h	overall	Wald ratio	1	0.898344	0.960138	1.04744	1.00284	0.972527
ENSG00000134809	TCM_16h	overall	Wald ratio	1	0.42011	0.987593	1.03039	1.00876	0.760834
ENSG00000101181	TCM_5d	overall	Wald ratio	1	0.0395204	1.00082	1.03386	1.01721	0.252728
ENSG00000204711	TN_5d	overall	Wald ratio	1	0.0724927	0.999036	1.02233	1.01062	0.362515
ENSG00000076924	TCM_40h	overall	Wald ratio	1	0.859023	0.973304	1.02282	0.997754	0.965921
ENSG00000115484	CD4_Memory_stim_16h	overall	Wald ratio	1	0.82721	0.919416	1.11079	1.01058	0.960206
ENSG00000112667	TEM_40h	overall	Wald ratio	1	0.291182	0.992614	1.02503	1.00869	0.666824
ENSG00000138439	CD4_Memory_uns_0h	overall	Wald ratio	1	0.870155	0.969684	1.03706	1.0028	0.965921
ENSG00000136842	TN_40h	overall	Wald ratio	1	0.224526	0.994014	1.0259	1.00983	0.589832
ENSG00000123297	TCM_40h	overall	Wald ratio	1	0.152912	0.949211	1.00819	0.978258	0.516249
ENSG00000171033	CD4_Memory_stim_5d	overall	Wald ratio	1	0.643417	0.9717	1.0179	0.99453	0.853948
ENSG00000087076	CD4_Memory_uns_0h	overall	Wald ratio	1	0.418399	0.975403	1.0104	0.992749	0.760834
ENSG00000178381	TN_40h	overall	Wald ratio	1	0.0050121	0.956514	0.992137	0.974163	0.0876616
ENSG00000162620	CD4_Naive_stim_16h	overall	Wald ratio	1	0.342818	0.990582	1.02759	1.00891	0.706534
ENSG00000245954	CD4_Naive_uns_0h	overall	Wald ratio	1	0.810798	0.984757	1.01209	0.998329	0.948553
ENSG00000173113	HSP_16h	overall	Wald ratio	1	0.0159664	1.00637	1.0636	1.03459	0.15141
ENSG00000164346	TCM_16h	overall	Wald ratio	1	0.856212	0.973458	1.03291	1.00274	0.965921
ENSG00000141295	CD4_Naive_stim_5d	overall	Wald ratio	1	0.0668111	0.964505	1.00121	0.982687	0.343937
ENSG00000165983	CD4_Memory_stim_5d	overall	Wald ratio	1	0.147393	0.961616	1.00589	0.983502	0.500562
ENSG00000154743	CD4_Naive_stim_40h	overall	Wald ratio	1	0.512099	0.98073	1.03979	1.00983	0.793285
ENSG00000169682	CD4_Memory_stim_40h	overall	Wald ratio	1	0.791637	0.965326	1.02727	0.995817	0.943732
ENSG00000081665	TCM_40h	overall	Wald ratio	1	0.140178	0.996232	1.02711	1.01155	0.486692
ENSG00000006282	CD4_Naive_stim_16h	overall	Wald ratio	1	0.695234	0.979413	1.01397	0.996541	0.889351
ENSG00000151552	TEM_40h	overall	Wald ratio	1	0.0925598	0.964232	1.00278	0.983319	0.411411
ENSG00000188227	TN_16h	overall	Wald ratio	1	0.40537	0.984524	1.03936	1.01157	0.748475
ENSG00000026297	CD4_Naive_uns_0h	overall	Wald ratio	1	0.281945	0.994688	1.01846	1.0065	0.666824
ENSG00000241837	CD4_Naive_stim_40h	overall	Wald ratio	1	0.994645	0.961476	1.03979	0.999866	0.998212
ENSG00000092203	CD4_Memory_stim_40h	overall	Wald ratio	1	0.0131809	0.845954	0.980636	0.910809	0.148015
ENSG00000132507	TN_16h	overall	Wald ratio	1	0.100648	0.972551	1.00246	0.987393	0.41195
ENSG00000260349	TN_0h	overall	Wald ratio	1	0.0960829	0.996362	1.04565	1.02071	0.411411
ENSG00000273045	CD4_Naive_uns_0h	overall	Wald ratio	1	0.779857	0.981193	1.02562	1.00316	0.93905
ENSG00000179630	CD4_Naive_stim_16h	overall	Wald ratio	1	0.601891	0.975651	1.01439	0.994832	0.830253
ENSG00000137106	CD4_Naive_stim_40h	overall	Wald ratio	1	0.873958	0.978071	1.01903	0.998341	0.965921
ENSG00000131981	CD4_Memory_uns_0h	overall	Wald ratio	1	0.0157703	0.946812	0.994341	0.970286	0.15141
ENSG00000100299	CD4_Memory_stim_40h	overall	Wald ratio	1	0.879535	0.982776	1.02049	1.00146	0.965921
ENSG00000262370	CD4_Naive_stim_5d	overall	Wald ratio	1	0.921596	0.976526	1.02171	0.998865	0.978226
ENSG00000139044	CD4_Naive_stim_5d	overall	Wald ratio	1	0.203577	0.996359	1.01727	1.00676	0.577347
ENSG00000250317	CD4_Naive_stim_16h	overall	Wald ratio	1	0.792392	0.981518	1.01434	0.997794	0.943732
ENSG00000099800	TN_0h	overall	Wald ratio	1	0.684329	0.971203	1.01937	0.994993	0.883478
ENSG00000147421	TN_0h	overall	Wald ratio	1	0.423434	0.990718	1.02245	1.00646	0.762197
ENSG00000234745	TN_cycling_40h	overall	Wald ratio	1	0.291128	0.97654	1.00714	0.991724	0.666824
ENSG00000156795	TN_5d	overall	Wald ratio	1	0.0517718	0.945712	1.00021	0.972581	0.297858
ENSG00000204644	TN_HSP_5d	overall	Wald ratio	1	0.000167222	1.01307	1.04206	1.02746	0.00879613
ENSG00000229056	TEM_5d	overall	Wald ratio	1	0.430814	0.981788	1.04403	1.01243	0.76472
ENSG00000140905	TCM_16h	overall	Wald ratio	1	0.811945	0.973911	1.03431	1.00366	0.949296
ENSG00000168275	TN_HSP_5d	overall	Wald ratio	1	0.91118	0.983587	1.01872	1.001	0.974748
ENSG00000129422	TN_0h	overall	Wald ratio	1	0.588709	0.975937	1.01392	0.994747	0.823994
ENSG00000179218	TN_40h	overall	Wald ratio	1	0.0597715	0.92107	1.00166	0.96052	0.319207
ENSG00000196683	CD4_Naive_uns_0h	overall	Wald ratio	1	0.0234775	1.00233	1.03269	1.0174	0.184019
ENSG00000079332	TCM_5d	overall	Wald ratio	1	0.00528066	1.009	1.05262	1.03058	0.0887569
ENSG00000206503	CD4_Naive_uns_0h	overall	Wald ratio	1	0.000152066	0.940784	0.980777	0.960572	0.00879613
ENSG00000156030	TN_HSP_5d	overall	Wald ratio	1	0.974502	0.975105	1.0247	0.999596	0.99348
ENSG00000005059	TN_16h	overall	Wald ratio	1	0.519756	0.986731	1.02678	1.00655	0.793285
ENSG00000168268	TEM_40h	overall	Wald ratio	1	0.0101751	1.00438	1.033	1.01859	0.128725
ENSG00000123609	TN_40h	overall	Wald ratio	1	0.692732	0.967654	1.02209	0.994498	0.888726
ENSG00000060069	CD4_Memory_stim_40h	overall	Wald ratio	1	0.0236482	0.939669	0.995548	0.967205	0.184019
ENSG00000204644	CD4_Memory_stim_5d	overall	Wald ratio	1	0.000167222	1.01072	1.03441	1.0225	0.00879613
ENSG00000240065	TN_cycling_40h	overall	Wald ratio	1	0.0483051	1.00014	1.03691	1.01836	0.285907
ENSG00000246898	TN_40h	overall	Wald ratio	1	0.54708	0.982829	1.03322	1.00771	0.804747
ENSG00000163931	TEM_40h	overall	Wald ratio	1	0.284802	0.95955	1.01221	0.985528	0.666824
ENSG00000113749	TN_cycling_40h	overall	Wald ratio	1	0.70158	0.960924	1.02719	0.993503	0.890547
ENSG00000137054	TN_16h	overall	Wald ratio	1	0.501064	0.988271	1.02443	1.00619	0.793285
ENSG00000105939	TN_0h	overall	Wald ratio	1	0.207411	0.979623	1.00448	0.991973	0.577347
ENSG00000120675	T_ER-stress_5d	overall	Wald ratio	1	0.799647	0.988277	1.01542	1.00176	0.945092
ENSG00000168653	TN_cycling_5d	overall	Wald ratio	1	0.206696	0.992649	1.03469	1.01345	0.577347
ENSG00000168803	TN_40h	overall	Wald ratio	1	0.43977	0.964988	1.01561	0.989974	0.767049
ENSG00000197728	TN_40h	overall	Wald ratio	1	0.596677	0.981123	1.03371	1.00707	0.823994
ENSG00000103148	CD4_Naive_stim_40h	overall	Wald ratio	1	0.849713	0.973	1.03379	1.00293	0.965682
ENSG00000164346	CD4_Naive_stim_40h	overall	Wald ratio	1	0.856212	0.980666	1.02378	1.00199	0.965921
ENSG00000164008	TEM_5d	overall	Wald ratio	1	0.705804	0.980997	1.01307	0.996906	0.894143
ENSG00000003402	TN_NFKB	overall	Wald ratio	1	0.516281	0.990379	1.01943	1.0048	0.793285
ENSG00000156261	TN_0h	overall	Wald ratio	1	0.388652	0.9937	1.01638	1.00497	0.738661
ENSG00000124588	TN_IFN_5d	overall	Wald ratio	1	0.210252	0.974292	1.00575	0.989895	0.577347
ENSG00000189362	TCM_40h	overall	Wald ratio	1	0.891299	0.976968	1.02716	1.00175	0.969447
ENSG00000119969	CD4_Naive_stim_16h	overall	Wald ratio	1	0.13891	0.994977	1.03674	1.01564	0.486527
ENSG00000129103	CD4_Memory_stim_16h	overall	Wald ratio	1	0.888685	0.975419	1.02913	1.00192	0.968124
ENSG00000228408	CD4_Memory_stim_5d	overall	Wald ratio	1	0.401551	0.989134	1.02765	1.00821	0.74437
ENSG00000156711	TN_40h	overall	Wald ratio	1	0.0417895	1.00127	1.06926	1.03471	0.2641
ENSG00000146066	TN_0h	overall	Wald ratio	1	0.304185	0.993037	1.02264	1.00773	0.672611
ENSG00000100376	CD4_Naive_uns_0h	overall	Wald ratio	1	0.003534	0.970635	0.994168	0.982331	0.0657549
ENSG00000270605	CD4_Naive_uns_0h	overall	Wald ratio	1	0.961427	0.983122	1.01633	0.99959	0.990187
ENSG00000117226	TN_cycling_5d	overall	Wald ratio	1	0.924849	0.974352	1.02388	0.998808	0.978413
ENSG00000234745	TN_cycling_5d	overall	Wald ratio	1	0.291128	0.979241	1.00631	0.992684	0.666824
ENSG00000164597	CD4_Memory_uns_0h	overall	Wald ratio	1	0.751145	0.978158	1.01606	0.996929	0.92206
ENSG00000074071	CD4_Naive_stim_5d	overall	Wald ratio	1	0.0555789	0.934781	1.0008	0.967225	0.307134
ENSG00000231500	nTreg_0h	overall	Wald ratio	1	0.0826917	0.998153	1.03087	1.01438	0.389046
ENSG00000105939	CD4_Memory_uns_0h	overall	Wald ratio	1	0.207411	0.979815	1.00444	0.99205	0.577347
ENSG00000142252	CD4_Naive_uns_0h	overall	Wald ratio	1	0.553556	0.976972	1.01256	0.994607	0.808087
ENSG00000232956	TEM_40h	overall	Wald ratio	1	0.184204	0.960306	1.00782	0.983774	0.565216
ENSG00000135596	CD4_Naive_stim_40h	overall	Wald ratio	1	0.621678	0.981544	1.03166	1.00629	0.845008
ENSG00000160284	TN_HSP_5d	overall	Wald ratio	1	0.000785349	1.01478	1.05739	1.03586	0.02338
ENSG00000105939	TEM_0h	overall	Wald ratio	1	0.207411	0.976112	1.00526	0.990581	0.577347
ENSG00000163599	TCM_5d	overall	Wald ratio	1	0.0052904	1.011	1.06466	1.03748	0.0887569
ENSG00000155542	TEM_0h	overall	Wald ratio	1	0.931389	0.980597	1.02162	1.0009	0.980734
ENSG00000160194	TN_cycling_40h	overall	Wald ratio	1	0.510497	0.989543	1.02136	1.00533	0.793285
ENSG00000100075	TCM_16h	overall	Wald ratio	1	0.344258	0.989175	1.03167	1.0102	0.706534
ENSG00000154743	TN_40h	overall	Wald ratio	1	0.512099	0.982915	1.03516	1.0087	0.793285
ENSG00000134824	TEM_LA	overall	Wald ratio	1	0.0967956	0.964778	1.00297	0.983689	0.411411
ENSG00000006015	TN_40h	overall	Wald ratio	1	0.765612	0.955247	1.03427	0.993974	0.927323
ENSG00000184613	CD4_Naive_uns_0h	overall	Wald ratio	1	0.576244	0.969425	1.01742	0.993134	0.82162
ENSG00000165476	TEM_0h	overall	Wald ratio	1	0.433941	0.987781	1.02905	1.0082	0.766533
ENSG00000117054	CD4_Memory_stim_40h	overall	Wald ratio	1	0.183102	0.901494	1.02001	0.958922	0.562573
ENSG00000234745	CD4_Naive_stim_5d	overall	Wald ratio	1	0.291128	0.977135	1.00696	0.991936	0.666824
ENSG00000135074	CD4_Naive_stim_5d	overall	Wald ratio	1	0.354443	0.983786	1.04668	1.01475	0.714072
ENSG00000141698	TEM_5d	overall	Wald ratio	1	0.225285	0.992741	1.03141	1.01189	0.590741
ENSG00000161016	TCM_40h	overall	Wald ratio	1	0.0109397	0.949838	0.993343	0.971347	0.131728
ENSG00000137944	CD4_Naive_stim_40h	overall	Wald ratio	1	0.183026	0.993755	1.03335	1.01336	0.562573
ENSG00000116679	T_ER-stress_5d	overall	Wald ratio	1	0.0238835	1.00306	1.04411	1.02338	0.184019
ENSG00000074071	TN_40h	overall	Wald ratio	1	0.0214669	0.896283	0.991306	0.942598	0.181683
ENSG00000221947	TN_IFN_5d	overall	Wald ratio	1	0.167337	0.970128	1.00527	0.987544	0.540603
ENSG00000173917	TN_cycling_5d	overall	Wald ratio	1	0.339432	0.990808	1.02716	1.00882	0.706534
ENSG00000254859	TCM_40h	overall	Wald ratio	1	0.339421	0.973163	1.00942	0.991125	0.706534
ENSG00000178852	CD4_Naive_uns_0h	overall	Wald ratio	1	0.417567	0.984822	1.03756	1.01085	0.760834
ENSG00000035115	CD4_Naive_stim_40h	overall	Wald ratio	1	0.0513085	0.999894	1.03815	1.01884	0.296451
ENSG00000119632	T_ER-stress_5d	overall	Wald ratio	1	0.76401	0.986433	1.01878	1.00247	0.926836
ENSG00000204592	TN_40h	overall	Wald ratio	1	6.09492979062323e-05	1.03485	1.10493	1.06932	0.00479103
ENSG00000111906	CD4_Naive_stim_40h	overall	Wald ratio	1	0.434626	0.975908	1.05836	1.0163	0.766533
ENSG00000254682	TN_IFN_5d	overall	Wald ratio	1	0.344481	0.976264	1.00842	0.992214	0.706534
ENSG00000137154	TN_IFN_5d	overall	Wald ratio	1	0.0158373	0.95446	0.995187	0.974611	0.15141
ENSG00000165410	TCM_16h	overall	Wald ratio	1	0.126355	0.993839	1.05125	1.02214	0.45978
ENSG00000151150	CD4_Naive_stim_16h	overall	Wald ratio	1	0.237384	0.963323	1.0093	0.986045	0.61282
ENSG00000156261	TN_HSP_5d	overall	Wald ratio	1	0.388652	0.991161	1.02308	1.00699	0.738661
ENSG00000221923	CD4_Naive_stim_5d	overall	Wald ratio	1	0.534862	0.984563	1.00811	0.996266	0.798167
ENSG00000161055	CD4_Memory_stim_40h	overall	Wald ratio	1	0.292617	0.994551	1.0183	1.00636	0.666824
ENSG00000086062	TCM_5d	overall	Wald ratio	1	0.739732	0.966717	1.04882	1.00693	0.915472
ENSG00000197728	TCM_0h	overall	Wald ratio	1	0.596677	0.984708	1.02717	1.00572	0.823994
ENSG00000213533	CD4_Naive_stim_40h	overall	Wald ratio	1	1.09895033299225e-11	0.907646	0.947903	0.927556	4.04645080505989e-09
ENSG00000142252	TN_40h	overall	Wald ratio	1	0.553556	0.970175	1.01636	0.992997	0.808087
ENSG00000175575	CD4_Naive_stim_5d	overall	Wald ratio	1	0.122592	0.994923	1.0438	1.01907	0.454026
ENSG00000134202	TEM_HLApositive_5d	overall	Wald ratio	1	0.876816	0.982546	1.01514	0.99871	0.965921
ENSG00000198171	TN_40h	overall	Wald ratio	1	0.0169077	1.00596	1.06215	1.03367	0.155913
ENSG00000064201	CD4_Memory_stim_40h	overall	Wald ratio	1	0.0108131	1.00534	1.04166	1.02334	0.131728
ENSG00000105329	CD4_Memory_uns_0h	overall	Wald ratio	1	0.0287589	0.944259	0.996868	0.970207	0.212233
ENSG00000166451	TN_IFN_40h	overall	Wald ratio	1	0.0176138	1.01136	1.12564	1.06697	0.158388
ENSG00000152465	CD4_Memory_uns_0h	overall	Wald ratio	1	0.627593	0.986922	1.02206	1.00434	0.845421
ENSG00000163875	TN_16h	overall	Wald ratio	1	0.11272	0.94721	1.00574	0.976034	0.436441
ENSG00000214026	TCM_16h	overall	Wald ratio	1	0.383092	0.978371	1.00843	0.993289	0.734278
ENSG00000171202	TCM_40h	overall	Wald ratio	1	0.00802171	0.963752	0.994481	0.978996	0.112917
ENSG00000168385	TCM_40h	overall	Wald ratio	1	0.788984	0.960551	1.05441	1.00639	0.943732
ENSG00000077984	CD4_Memory_stim_16h	overall	Wald ratio	1	0.0269097	0.94893	0.996829	0.972585	0.201996
ENSG00000117533	TCM_16h	overall	Wald ratio	1	0.188358	0.980238	1.10676	1.04158	0.568809
ENSG00000156170	TN_40h	overall	Wald ratio	1	0.0492216	0.944225	0.999903	0.971665	0.287076
ENSG00000168268	CD4_Memory_stim_40h	overall	Wald ratio	1	0.0101751	1.00456	1.03439	1.01937	0.128725
ENSG00000235750	TN_cycling_5d	overall	Wald ratio	1	0.300022	0.966742	1.01048	0.988369	0.671168
ENSG00000081665	TN_5d	overall	Wald ratio	1	0.140178	0.995244	1.03435	1.01461	0.486692
ENSG00000197894	TCM_16h	overall	Wald ratio	1	0.472114	0.928616	1.0349	0.980319	0.789603
ENSG00000240005	TN_5d	overall	Wald ratio	1	0.633385	0.98675	1.02216	1.0043	0.847913
ENSG00000145287	TN_HSP_5d	overall	Wald ratio	1	0.505388	0.954638	1.02314	0.988295	0.793285
ENSG00000197345	TCM_5d	overall	Wald ratio	1	0.00708726	1.00653	1.0422	1.02421	0.105048
ENSG00000183386	TN_cycling_5d	overall	Wald ratio	1	2.61896821015913e-10	1.05421	1.10545	1.07953	9.16115079913665e-08
ENSG00000109133	TCM_16h	overall	Wald ratio	1	0.142373	0.951283	1.00721	0.978848	0.490297
ENSG00000250317	TN_cycling_40h	overall	Wald ratio	1	0.792392	0.973275	1.02089	0.996798	0.943732
ENSG00000214026	CD4_Memory_uns_0h	overall	Wald ratio	1	0.383092	0.972722	1.01068	0.991519	0.734278
ENSG00000120915	TN_cycling_40h	overall	Wald ratio	1	0.542203	0.960877	1.0212	0.990578	0.799105
ENSG00000187624	TEM_0h	overall	Wald ratio	1	0.500014	0.990421	1.01992	1.00506	0.793285
ENSG00000245937	TN_5d	overall	Wald ratio	1	0.00464355	0.93842	0.988514	0.963142	0.0820361
ENSG00000035141	TN_cycling_40h	overall	Wald ratio	1	0.580485	0.966323	1.01937	0.992493	0.822959
ENSG00000164118	TN_40h	overall	Wald ratio	1	0.547732	0.957827	1.02312	0.989937	0.805535
ENSG00000160221	TN_5d	overall	Wald ratio	1	0.397691	0.982581	1.007	0.994717	0.742858
ENSG00000163599	CD4_Naive_stim_16h	overall	Wald ratio	1	0.00230978	1.00986	1.04623	1.02788	0.0489673
ENSG00000087074	TCM_16h	overall	Wald ratio	1	0.397763	0.966195	1.01375	0.989688	0.742858
ENSG00000245954	TN_16h	overall	Wald ratio	1	0.810798	0.979259	1.01653	0.997721	0.948553
ENSG00000165275	CD4_Memory_stim_16h	overall	Wald ratio	1	0.105792	0.960432	1.00387	0.981913	0.422962
ENSG00000160194	TCM_40h	overall	Wald ratio	1	0.510497	0.990241	1.01992	1.00497	0.793285
ENSG00000182919	TCM_40h	overall	Wald ratio	1	0.443299	0.988125	1.02767	1.0077	0.770897
ENSG00000134202	nTreg_16h	overall	Wald ratio	1	0.743063	0.977051	1.0167	0.996679	0.917485
ENSG00000070770	CD4_Memory_stim_5d	overall	Wald ratio	1	0.223266	0.993977	1.02621	1.00996	0.589832
ENSG00000211778	CD4_Memory_stim_5d	overall	Wald ratio	1	0.259236	0.987875	1.04633	1.01668	0.63725
ENSG00000169032	CD4_Naive_uns_0h	overall	Wald ratio	1	0.207938	0.963612	1.0081	0.985605	0.577347
ENSG00000122085	TCM_0h	overall	Wald ratio	1	0.588716	0.969999	1.05513	1.01167	0.823994
ENSG00000116679	CD4_Naive_stim_40h	overall	Wald ratio	1	0.0238835	1.00378	1.05461	1.02888	0.184019
ENSG00000274979	CD4_Naive_stim_5d	overall	Wald ratio	1	0.0787098	0.952034	1.00267	0.977025	0.378196
ENSG00000186184	TN_16h	overall	Wald ratio	1	0.0225609	0.94826	0.995989	0.971831	0.182048
ENSG00000006015	TCM_16h	overall	Wald ratio	1	0.765612	0.973461	1.01999	0.996455	0.927323
ENSG00000203666	CD4_Naive_stim_40h	overall	Wald ratio	1	0.749198	0.98702	1.01832	1.00255	0.92206
ENSG00000143198	TN_cycling_40h	overall	Wald ratio	1	0.15336	0.969002	1.00496	0.986817	0.516249
ENSG00000229124	CD4_Memory_stim_5d	overall	Wald ratio	1	0.519481	0.986164	1.02796	1.00684	0.793285
ENSG00000167220	CD4_Naive_stim_16h	overall	Wald ratio	1	0.36915	0.965823	1.013	0.989132	0.726213
ENSG00000230148	TN_40h	overall	Wald ratio	1	0.214353	0.993114	1.03128	1.01202	0.578109
ENSG00000109920	CD4_Memory_stim_5d	overall	Wald ratio	1	0.13948	0.988558	1.08549	1.03589	0.486692
ENSG00000188820	TN_cycling_40h	overall	Wald ratio	1	0.776912	0.983013	1.02319	1.0029	0.93744
ENSG00000038002	TN_16h	overall	Wald ratio	1	0.0182248	0.958499	0.996074	0.977106	0.162009
ENSG00000161016	HSP_16h	overall	Wald ratio	1	0.0152354	0.955182	0.995133	0.974953	0.15141
ENSG00000243926	TCM_5d	overall	Wald ratio	1	0.686982	0.970738	1.01976	0.994948	0.885088
ENSG00000138381	TCM_0h	overall	Wald ratio	1	0.0353188	1.00148	1.0425	1.02179	0.241912
ENSG00000170889	CD4_Naive_stim_16h	overall	Wald ratio	1	0.535539	0.974022	1.05196	1.01224	0.798167
ENSG00000257704	TN_0h	overall	Wald ratio	1	0.55323	0.977334	1.01235	0.994689	0.808087
ENSG00000157978	CD4_Naive_uns_0h	overall	Wald ratio	1	0.435865	0.974205	1.01133	0.992593	0.766533
ENSG00000145287	CD4_Naive_stim_5d	overall	Wald ratio	1	0.505388	0.968019	1.01614	0.99179	0.793285
ENSG00000260708	TCM_5d	overall	Wald ratio	1	0.397078	0.96917	1.0125	0.990596	0.742858
ENSG00000177106	TN_0h	overall	Wald ratio	1	0.230042	0.967454	1.00799	0.987512	0.596949
ENSG00000226659	CD4_Naive_stim_40h	overall	Wald ratio	1	0.509886	0.990107	1.02022	1.00505	0.793285
ENSG00000145335	TEM_5d	overall	Wald ratio	1	0.0186258	1.00355	1.03967	1.02145	0.163907
ENSG00000171067	TN_HSP_5d	overall	Wald ratio	1	0.62569	0.972714	1.01678	0.994502	0.845421
ENSG00000172922	TN_16h	overall	Wald ratio	1	0.183006	0.965311	1.00676	0.985819	0.562573
ENSG00000118777	TN_cycling_5d	overall	Wald ratio	1	0.119357	0.96267	1.00436	0.983296	0.448952
ENSG00000131507	CD4_Naive_stim_5d	overall	Wald ratio	1	0.0738381	0.997468	1.05667	1.02664	0.366292
ENSG00000168765	TCM_0h	overall	Wald ratio	1	0.689272	0.98479	1.01018	0.997406	0.885088
ENSG00000156261	TN_16h	overall	Wald ratio	1	0.388652	0.978638	1.05707	1.0171	0.738661
ENSG00000100376	CD4_Memory_stim_5d	overall	Wald ratio	1	0.003534	0.967171	0.993471	0.980233	0.0657549
ENSG00000160310	TCM_5d	overall	Wald ratio	1	0.00744378	1.00886	1.05875	1.0335	0.108269
ENSG00000089775	TN_40h	overall	Wald ratio	1	0.927394	0.969501	1.02862	0.998625	0.979624
ENSG00000069188	CD4_Naive_uns_0h	overall	Wald ratio	1	0.0252798	0.965256	0.997668	0.981328	0.191611
ENSG00000134285	TEM_40h	overall	Wald ratio	1	0.916899	0.960462	1.0459	1.00227	0.977413
ENSG00000108384	TN_40h	overall	Wald ratio	1	0.106499	0.995425	1.04853	1.02163	0.422962
ENSG00000196562	CD4_Memory_stim_40h	overall	Wald ratio	1	0.102562	0.955497	1.00416	0.979525	0.41195
ENSG00000147419	CD4_Naive_stim_5d	overall	Wald ratio	1	0.583191	0.966071	1.01961	0.992478	0.823994
ENSG00000213512	TN_5d	overall	Wald ratio	1	0.844435	0.986292	1.01702	1.00154	0.96501
ENSG00000171530	TN_0h	overall	Wald ratio	1	0.246641	0.975404	1.00642	0.990791	0.618902
ENSG00000224429	TCM_5d	overall	Wald ratio	1	0.869327	0.972991	1.02341	0.997882	0.965921
ENSG00000132792	TEM_5d	overall	Wald ratio	1	0.461277	0.975669	1.01124	0.993293	0.784608
ENSG00000146707	CD4_Naive_uns_0h	overall	Wald ratio	1	0.477678	0.969361	1.01467	0.991759	0.793285
ENSG00000182871	TEM_40h	overall	Wald ratio	1	0.697373	0.97198	1.01919	0.995306	0.890296
ENSG00000279159	CD4_Naive_stim_16h	overall	Wald ratio	1	0.548971	0.984171	1.03047	1.00705	0.805834
ENSG00000117533	TN_40h	overall	Wald ratio	1	0.658086	0.98006	1.0324	1.00589	0.863298
ENSG00000182362	CD4_Memory_uns_0h	overall	Wald ratio	1	0.00253287	1.01919	1.09344	1.05566	0.0532132
ENSG00000122873	CD4_Naive_stim_16h	overall	Wald ratio	1	0.117757	0.980688	1.18965	1.08013	0.447246
ENSG00000104728	CD4_Naive_uns_0h	overall	Wald ratio	1	0.655121	0.962422	1.02438	0.992917	0.860958
ENSG00000175643	TN_HSP_5d	overall	Wald ratio	1	0.05733	0.954954	1.00071	0.977563	0.311025
ENSG00000099377	CD4_Memory_stim_5d	overall	Wald ratio	1	0.0306562	0.961907	0.998103	0.979838	0.222711
ENSG00000268516	CD4_Naive_stim_5d	overall	Wald ratio	1	0.120543	0.993637	1.05656	1.02462	0.44929
ENSG00000060069	TN_5d	overall	Wald ratio	1	0.00981599	0.947986	0.992709	0.97009	0.128725
ENSG00000280670	TCM_5d	overall	Wald ratio	1	0.12678	0.996557	1.02816	1.01223	0.45978
ENSG00000258181	TN_40h	overall	Wald ratio	1	0.72912	0.978427	1.01538	0.996731	0.907286
ENSG00000148290	TCM_5d	overall	Wald ratio	1	0.614143	0.96364	1.02212	0.992451	0.838787
ENSG00000068097	TN_16h	overall	Wald ratio	1	0.493235	0.984063	1.0339	1.00867	0.793285
ENSG00000106603	TN_16h	overall	Wald ratio	1	0.430794	0.976498	1.0102	0.993204	0.76472
ENSG00000204472	TN_HSP_5d	overall	Wald ratio	1	0.195608	0.95631	1.00918	0.982391	0.571123
ENSG00000184752	TN_IFN_40h	overall	Wald ratio	1	0.000488905	0.953336	0.986694	0.969872	0.0165236
ENSG00000134202	TN_0h	overall	Wald ratio	1	0.79987	0.986546	1.0105	0.99845	0.945092
ENSG00000161267	TN_IFN_5d	overall	Wald ratio	1	0.934113	0.977378	1.02521	1.00101	0.981956
ENSG00000026297	CD4_Naive_stim_5d	overall	Wald ratio	1	0.281945	0.993737	1.02181	1.00768	0.666824
ENSG00000134809	TN_40h	overall	Wald ratio	1	0.191636	0.994296	1.02897	1.01148	0.568809
ENSG00000168765	TN_16h	overall	Wald ratio	1	0.649241	0.974829	1.01602	0.99521	0.856998
ENSG00000170889	CD4_Memory_stim_40h	overall	Wald ratio	1	0.60369	0.977972	1.03907	1.00806	0.831275
ENSG00000047662	TN_cycling_5d	overall	Wald ratio	1	0.0958749	0.99801	1.0248	1.01132	0.411411
ENSG00000142856	CD4_Naive_stim_5d	overall	Wald ratio	1	0.52262	0.981964	1.00929	0.995533	0.793285
ENSG00000140009	TEM_0h	overall	Wald ratio	1	0.141283	0.970554	1.00427	0.987267	0.488832
ENSG00000204644	TM_ER-stress_40h	overall	Wald ratio	1	0.000167222	1.01458	1.04701	1.03067	0.00879613
ENSG00000124570	CD4_Memory_uns_0h	overall	Wald ratio	1	0.224686	0.994532	1.02361	1.00897	0.589832
ENSG00000176422	TCM_40h	overall	Wald ratio	1	0.590014	0.968651	1.01828	0.993156	0.823994
ENSG00000099940	CD4_Memory_stim_5d	overall	Wald ratio	1	0.379388	0.969644	1.01181	0.990501	0.734278
ENSG00000175550	TN_0h	overall	Wald ratio	1	0.317674	0.967799	1.01068	0.989008	0.685866
ENSG00000174837	TN_0h	overall	Wald ratio	1	0.797371	0.986104	1.01838	1.00211	0.945092
ENSG00000221947	TEM_LA	overall	Wald ratio	1	0.167337	0.971285	1.00506	0.98803	0.540603
ENSG00000134809	TN_HSP_5d	overall	Wald ratio	1	0.191636	0.993058	1.03538	1.014	0.568809
ENSG00000161016	TN_5d	overall	Wald ratio	1	0.0134408	0.939205	0.992782	0.965622	0.149719
ENSG00000029639	CD4_Memory_stim_40h	overall	Wald ratio	1	0.197616	0.93119	1.01485	0.97212	0.573467
ENSG00000177106	CD4_Naive_stim_16h	overall	Wald ratio	1	0.123579	0.965378	1.00424	0.984616	0.45599
ENSG00000090621	CD4_Naive_stim_40h	overall	Wald ratio	1	0.947179	0.947035	1.05218	0.998222	0.985471
ENSG00000229043	CD4_Naive_stim_16h	overall	Wald ratio	1	0.00301203	0.953821	0.990387	0.971932	0.0610787
ENSG00000160014	CD4_Naive_stim_40h	overall	Wald ratio	1	0.173019	0.903828	1.01835	0.959381	0.551154
ENSG00000121350	TCM_5d	overall	Wald ratio	1	0.972168	0.962788	1.04008	1.00069	0.99348
ENSG00000123219	CD4_Naive_uns_0h	overall	Wald ratio	1	0.406493	0.993564	1.01607	1.00475	0.749362
ENSG00000251034	TN_0h	overall	Wald ratio	1	0.0116625	1.00618	1.05033	1.02802	0.136212
ENSG00000147526	TN_16h	overall	Wald ratio	1	0.0376203	0.947552	0.998414	0.972651	0.249234
ENSG00000198417	CD4_Memory_stim_40h	overall	Wald ratio	1	0.354676	0.955975	1.01627	0.985662	0.714072
ENSG00000100376	CD4_Memory_stim_40h	overall	Wald ratio	1	0.003534	0.952304	0.990456	0.971193	0.0657549
ENSG00000144021	CD4_Naive_stim_40h	overall	Wald ratio	1	0.615107	0.953416	1.02863	0.990308	0.839502
ENSG00000140368	TN_0h	overall	Wald ratio	1	0.568494	0.965552	1.01944	0.99213	0.818857
ENSG00000130303	TCM_16h	overall	Wald ratio	1	0.0577075	0.999233	1.04886	1.02374	0.312478
ENSG00000143155	TN_cycling_40h	overall	Wald ratio	1	0.864361	0.973793	1.03213	1.00254	0.965921
ENSG00000137288	CD4_Naive_stim_40h	overall	Wald ratio	1	0.0583021	0.935264	1.00116	0.96765	0.313943
ENSG00000175643	CD4_Naive_stim_40h	overall	Wald ratio	1	0.802808	0.974059	1.02055	0.997034	0.946409
ENSG00000006282	CD4_Memory_stim_16h	overall	Wald ratio	1	0.695234	0.982667	1.01173	0.997092	0.889351
ENSG00000164530	CD4_Memory_stim_5d	overall	Wald ratio	1	0.58299	0.983098	1.03078	1.00665	0.823994
ENSG00000011485	TCM_16h	overall	Wald ratio	1	0.056534	0.93784	1.00088	0.968848	0.309217
ENSG00000173113	CD4_Memory_stim_5d	overall	Wald ratio	1	0.0159664	1.0051	1.05063	1.02761	0.15141
ENSG00000115350	TN_16h	overall	Wald ratio	1	0.752769	0.981306	1.02644	1.00362	0.92206
ENSG00000161055	TN_IFN_LA	overall	Wald ratio	1	0.292617	0.994001	1.02017	1.007	0.666824
ENSG00000132507	CD4_Naive_uns_0h	overall	Wald ratio	1	0.100648	0.970212	1.00268	0.98631	0.41195
ENSG00000081665	CD4_Memory_stim_40h	overall	Wald ratio	1	0.140178	0.995244	1.03435	1.01461	0.486692
ENSG00000156795	CD4_Naive_stim_5d	overall	Wald ratio	1	0.00806761	0.944283	0.991464	0.967586	0.113335
ENSG00000131634	TCM_0h	overall	Wald ratio	1	0.274167	0.974895	1.00724	0.990936	0.661176
ENSG00000176422	TEM_5d	overall	Wald ratio	1	0.590014	0.980409	1.01132	0.995743	0.823994
ENSG00000158525	TN_LA	overall	Wald ratio	1	0.522155	0.987552	1.02498	1.00609	0.793285
ENSG00000226266	TN_40h	overall	Wald ratio	1	0.866896	0.988405	1.01394	1.00109	0.965921
ENSG00000173272	CD4_Naive_stim_5d	overall	Wald ratio	1	0.0357198	0.935853	0.997715	0.966289	0.241912
ENSG00000112667	TN_16h	overall	Wald ratio	1	0.291182	0.992147	1.02663	1.00924	0.666824
ENSG00000197928	T_ER-stress_5d	overall	Wald ratio	1	0.374069	0.969036	1.0119	0.990234	0.729019
ENSG00000167136	CD4_Memory_uns_0h	overall	Wald ratio	1	0.930047	0.980803	1.02143	1.00091	0.980649
ENSG00000171202	CD4_Memory_stim_16h	overall	Wald ratio	1	0.0172235	0.921399	0.992077	0.956085	0.157923
ENSG00000196562	nTreg_40h	overall	Wald ratio	1	0.102562	0.95789	1.00393	0.980639	0.41195
ENSG00000197043	TEM_16h	overall	Wald ratio	1	0.000327112	0.920506	0.975937	0.947817	0.0132433
ENSG00000130414	CD4_Naive_uns_0h	overall	Wald ratio	1	0.841172	0.983025	1.02124	1.00195	0.96501
ENSG00000160213	CD4_Naive_stim_5d	overall	Wald ratio	1	0.67671	0.98346	1.02603	1.00452	0.877202
ENSG00000172340	TN_40h	overall	Wald ratio	1	0.494037	0.983255	1.03561	1.00909	0.793285
ENSG00000140092	CD4_Memory_uns_0h	overall	Wald ratio	1	0.88973	0.976873	1.02051	0.998455	0.968124
ENSG00000166796	CD4_Memory_stim_40h	overall	Wald ratio	1	0.521785	0.989879	1.02025	1.00495	0.793285
ENSG00000254859	CD4_Memory_stim_5d	overall	Wald ratio	1	0.315161	0.980693	1.0063	0.993416	0.681786
ENSG00000147419	TEM_5d	overall	Wald ratio	1	0.408569	0.969549	1.01266	0.99087	0.751958
ENSG00000187624	TEM_16h	overall	Wald ratio	1	0.500014	0.99082	1.01908	1.00485	0.793285
ENSG00000069849	TN_NFKB	overall	Wald ratio	1	0.314622	0.961286	1.01279	0.986701	0.681786
ENSG00000163956	CD4_Memory_stim_40h	overall	Wald ratio	1	0.139936	0.858905	1.02165	0.936752	0.486692
ENSG00000145390	CD4_Memory_uns_0h	overall	Wald ratio	1	0.286942	0.966415	1.01016	0.988046	0.666824
ENSG00000120675	TCM_40h	overall	Wald ratio	1	0.799647	0.987426	1.01655	1.00188	0.945092
ENSG00000188732	CD4_Naive_stim_40h	overall	Wald ratio	1	0.999186	0.97658	1.02401	1.00001	0.999492
ENSG00000145335	TN_IFN_5d	overall	Wald ratio	1	0.0117221	1.00547	1.04455	1.02482	0.13668
ENSG00000161016	TM_ER-stress_40h	overall	Wald ratio	1	0.0240016	0.930362	0.994928	0.962103	0.18432
ENSG00000100075	TN_0h	overall	Wald ratio	1	0.972852	0.980924	1.01878	0.999671	0.99348
ENSG00000163599	TN_cycling_5d	overall	Wald ratio	1	0.0132539	1.00626	1.05505	1.03037	0.148596
ENSG00000268516	TCM_5d	overall	Wald ratio	1	0.638949	0.977478	1.03781	1.00719	0.851812
ENSG00000121578	TEM_40h	overall	Wald ratio	1	0.43481	0.984305	1.03746	1.01053	0.766533
ENSG00000149084	T_ER-stress_5d	overall	Wald ratio	1	0.00977469	0.955235	0.993733	0.974294	0.128725
ENSG00000151725	TN_cycling_5d	overall	Wald ratio	1	0.209211	0.993986	1.02793	1.01081	0.577347
ENSG00000137944	TCM_5d	overall	Wald ratio	1	0.183026	0.992954	1.03773	1.01509	0.562573
ENSG00000258289	CD4_Naive_uns_0h	overall	Wald ratio	1	0.360951	0.989792	1.02858	1.009	0.717994
ENSG00000237945	TCM_16h	overall	Wald ratio	1	0.215876	0.962558	1.00866	0.985339	0.579289
ENSG00000070770	TN_40h	overall	Wald ratio	1	0.223266	0.99242	1.03312	1.01256	0.589832
ENSG00000170892	CD4_Memory_stim_40h	overall	Wald ratio	1	0.60369	0.917232	1.0515	0.982072	0.831275
ENSG00000130312	CD4_Naive_uns_0h	overall	Wald ratio	1	0.628283	0.985816	1.02394	1.0047	0.845421
ENSG00000107020	TN_16h	overall	Wald ratio	1	0.988705	0.979363	1.02138	1.00015	0.998212
ENSG00000108592	CD4_Memory_stim_5d	overall	Wald ratio	1	0.0494053	1.00006	1.05029	1.02487	0.287076
ENSG00000005059	TN_40h	overall	Wald ratio	1	0.519756	0.974618	1.05217	1.01265	0.793285
ENSG00000116288	CD4_Naive_stim_40h	overall	Wald ratio	1	0.156061	0.853687	1.02568	0.935741	0.522145
ENSG00000159720	CD4_Memory_stim_16h	overall	Wald ratio	1	0.376539	0.955352	1.01742	0.9859	0.732962
ENSG00000089335	TN_40h	overall	Wald ratio	1	0.425413	0.959492	1.0176	0.988116	0.762637
ENSG00000231500	TEM_0h	overall	Wald ratio	1	0.0826917	0.998443	1.02595	1.0121	0.389046
ENSG00000260302	TEM_5d	overall	Wald ratio	1	0.92664	0.980735	1.0216	1.00096	0.978976
ENSG00000105939	TN_16h	overall	Wald ratio	1	0.207411	0.97711	1.00504	0.990977	0.577347
ENSG00000182362	CD4_Memory_stim_40h	overall	Wald ratio	1	5.25690417702793e-07	1.07503	1.17954	1.12607	6.56737528972989e-05
ENSG00000164253	CD4_Memory_stim_40h	overall	Wald ratio	1	0.0583371	0.99886	1.06795	1.03283	0.313943
ENSG00000134202	TN_IFN_40h	overall	Wald ratio	1	0.356219	0.981133	1.00688	0.993922	0.714072
ENSG00000169131	CD4_Naive_stim_16h	overall	Wald ratio	1	0.565962	0.968454	1.06036	1.01336	0.816722
ENSG00000164008	TN_0h	overall	Wald ratio	1	0.138124	0.994411	1.04127	1.01757	0.484856
ENSG00000167977	CD4_Memory_stim_40h	overall	Wald ratio	1	0.456015	0.95438	1.10961	1.02907	0.781166
ENSG00000137054	TCM_40h	overall	Wald ratio	1	0.8215	0.985045	1.01917	1.00196	0.956753
ENSG00000268001	CD4_Memory_stim_40h	overall	Wald ratio	1	0.501257	0.975661	1.01212	0.993725	0.793285
ENSG00000142684	CD4_Naive_stim_16h	overall	Wald ratio	1	0.312965	0.980526	1.06332	1.02109	0.679852
ENSG00000181350	TEM_HLApositive_5d	overall	Wald ratio	1	0.194724	0.992118	1.03962	1.01559	0.571123
ENSG00000173262	TN_HSP_5d	overall	Wald ratio	1	0.114728	0.996223	1.0356	1.01572	0.440768
ENSG00000134779	TN_5d	overall	Wald ratio	1	0.504284	0.987899	1.02507	1.00631	0.793285
ENSG00000237945	CD4_Naive_stim_16h	overall	Wald ratio	1	0.215876	0.941497	1.01371	0.976938	0.579289
ENSG00000165983	TN_40h	overall	Wald ratio	1	0.829759	0.970968	1.02392	0.997092	0.961729
ENSG00000257949	CD4_Memory_stim_16h	overall	Wald ratio	1	0.792733	0.984747	1.02033	1.00238	0.943732
ENSG00000160213	TN_cycling_5d	overall	Wald ratio	1	0.67671	0.987787	1.01911	1.00333	0.877202
ENSG00000106153	CD4_Naive_stim_40h	overall	Wald ratio	1	0.590425	0.943855	1.10686	1.02211	0.823994
ENSG00000132507	TN_cycling_40h	overall	Wald ratio	1	0.100648	0.96894	1.00279	0.985721	0.41195
ENSG00000139044	TN_40h	overall	Wald ratio	1	0.203577	0.996682	1.01572	1.00615	0.577347
ENSG00000268001	TCM_40h	overall	Wald ratio	1	0.501257	0.975447	1.01223	0.993669	0.793285
ENSG00000166750	TCM_40h	overall	Wald ratio	1	0.763721	0.97817	1.03053	1.00401	0.926836
ENSG00000128951	TN_16h	overall	Wald ratio	1	0.354711	0.975578	1.0714	1.02237	0.714072
ENSG00000089177	TN_40h	overall	Wald ratio	1	0.0303933	1.00141	1.02874	1.01498	0.221261
ENSG00000155957	CD4_Naive_stim_5d	overall	Wald ratio	1	0.0604889	0.938109	1.00138	0.969228	0.322546
ENSG00000103202	CD4_Memory_uns_0h	overall	Wald ratio	1	0.595882	0.947984	1.03114	0.988689	0.823994
ENSG00000254635	TN_40h	overall	Wald ratio	1	0.288131	0.992612	1.02528	1.00881	0.666824
ENSG00000167768	CD4_Memory_stim_40h	overall	Wald ratio	1	0.0679913	0.961111	1.00142	0.981056	0.346696
ENSG00000197958	CD4_Naive_stim_40h	overall	Wald ratio	1	0.0527626	0.999778	1.03818	1.0188	0.299411
ENSG00000141698	TN_0h	overall	Wald ratio	1	0.508945	0.970597	1.01491	0.992506	0.793285
ENSG00000166750	TN_HSP_5d	overall	Wald ratio	1	0.750414	0.981632	1.01345	0.997415	0.92206
ENSG00000168824	TN_0h	overall	Wald ratio	1	0.291911	0.971127	1.00885	0.989807	0.666824
ENSG00000106153	TCM_0h	overall	Wald ratio	1	0.971606	0.983611	1.01606	0.999705	0.99348
ENSG00000243317	TEM_40h	overall	Wald ratio	1	0.128387	0.995057	1.04002	1.01729	0.462511
ENSG00000254397	TCM_16h	overall	Wald ratio	1	0.307177	0.980337	1.00627	0.993221	0.675543
ENSG00000047662	TN_IFN_40h	overall	Wald ratio	1	0.215686	0.994162	1.02628	1.01009	0.579289
ENSG00000105607	CD4_Naive_stim_5d	overall	Wald ratio	1	0.247505	0.986808	1.05285	1.01929	0.619293
ENSG00000137106	TCM_0h	overall	Wald ratio	1	0.952438	0.983389	1.01589	0.999505	0.987588
ENSG00000205531	CD4_Naive_uns_0h	overall	Wald ratio	1	0.449769	0.980554	1.04528	1.0124	0.776552
ENSG00000258315	CD4_Naive_stim_5d	overall	Wald ratio	1	0.696709	0.974018	1.01775	0.995643	0.89026
ENSG00000115750	TN_5d	overall	Wald ratio	1	0.966038	0.971755	1.02781	0.999391	0.992131
ENSG00000115350	CD4_Memory_stim_16h	overall	Wald ratio	1	0.752769	0.982127	1.02526	1.00346	0.92206
ENSG00000164615	CD4_Memory_stim_16h	overall	Wald ratio	1	0.3998	0.982361	1.04561	1.01349	0.743513
ENSG00000155542	TN_5d	overall	Wald ratio	1	0.951878	0.982622	1.01882	1.00056	0.987588
ENSG00000067334	TN_40h	overall	Wald ratio	1	0.85387	0.957078	1.0544	1.00456	0.965921
ENSG00000108384	CD4_Naive_stim_40h	overall	Wald ratio	1	0.106499	0.993983	1.06436	1.02857	0.422962
ENSG00000089335	TN_0h	overall	Wald ratio	1	0.535449	0.969926	1.01599	0.992692	0.798167
ENSG00000179344	CD4_Memory_stim_5d	overall	Wald ratio	1	0.506879	0.968495	1.01594	0.991935	0.793285
ENSG00000101181	TEM_40h	overall	Wald ratio	1	0.0395204	1.00082	1.03383	1.01719	0.252728
ENSG00000135596	TEM_5d	overall	Wald ratio	1	0.792659	0.974484	1.01993	0.996948	0.943732
ENSG00000124466	CD4_Memory_stim_16h	overall	Wald ratio	1	0.397352	0.960697	1.01604	0.98798	0.742858
ENSG00000173660	TEM_40h	overall	Wald ratio	1	0.725271	0.967076	1.04928	1.00734	0.905838
ENSG00000134824	TN_IFN_5d	overall	Wald ratio	1	4.10935630899031e-09	0.908823	0.953324	0.930808	8.21401621077035e-07
ENSG00000211751	T_ER-stress_5d	overall	Wald ratio	1	0.885365	0.979114	1.02476	1.00168	0.967418
ENSG00000148484	CD4_Memory_stim_5d	overall	Wald ratio	1	0.295608	0.969597	1.00943	0.989315	0.668847
ENSG00000123219	TN_IFN_5d	overall	Wald ratio	1	0.945331	0.973988	1.02488	0.999109	0.985471
ENSG00000228857	TN_5d	overall	Wald ratio	1	0.478842	0.991359	1.01867	1.00492	0.793285
ENSG00000084072	CD4_Naive_stim_16h	overall	Wald ratio	1	0.0116414	0.946299	0.993094	0.969414	0.136212
ENSG00000174837	TEM_16h	overall	Wald ratio	1	0.94786	0.953772	1.0519	1.00163	0.985471
ENSG00000138381	CD4_Memory_stim_16h	overall	Wald ratio	1	0.0353188	0.953633	0.998311	0.975717	0.241912
ENSG00000130303	CD4_Memory_stim_16h	overall	Wald ratio	1	0.0100046	1.00836	1.06325	1.03544	0.128725
ENSG00000100376	TN_IFN_5d	overall	Wald ratio	1	0.003534	0.96231	0.992489	0.977283	0.0657549
ENSG00000079691	CD4_Memory_stim_5d	overall	Wald ratio	1	0.0909753	0.968224	1.00239	0.985158	0.411411
ENSG00000074319	TN_5d	overall	Wald ratio	1	0.297179	0.991807	1.02729	1.00939	0.669611
ENSG00000186283	TN_40h	overall	Wald ratio	1	0.528691	0.974556	1.05147	1.01228	0.796795
ENSG00000115866	CD4_Naive_uns_0h	overall	Wald ratio	1	0.00320153	1.01149	1.05842	1.03469	0.0647339
ENSG00000258181	CD4_Memory_stim_5d	overall	Wald ratio	1	0.429848	0.978898	1.00912	0.993895	0.764417
ENSG00000173517	CD4_Memory_stim_16h	overall	Wald ratio	1	0.382238	0.988367	1.031	1.00946	0.734278
ENSG00000089351	TCM_0h	overall	Wald ratio	1	0.872853	0.977183	1.01979	0.998259	0.965921
ENSG00000165714	TCM_40h	overall	Wald ratio	1	0.00599283	1.01054	1.06466	1.03725	0.0959401
ENSG00000187624	TEM_HLApositive_40h	overall	Wald ratio	1	0.644345	0.979407	1.01296	0.996041	0.854228
ENSG00000170291	TN_NFKB	overall	Wald ratio	1	0.00695709	1.00707	1.04541	1.02606	0.104896
ENSG00000163171	TN_40h	overall	Wald ratio	1	0.425179	0.972233	1.01194	0.991889	0.762637
ENSG00000203778	CD4_Memory_stim_16h	overall	Wald ratio	1	0.0111006	0.960511	0.994824	0.977517	0.132752
ENSG00000213533	TN_40h	overall	Wald ratio	1	3.92203591195935e-10	0.908144	0.950861	0.929257	1.27561511229609e-07
ENSG00000171530	CD4_Naive_stim_16h	overall	Wald ratio	1	0.360086	0.95782	1.01578	0.986376	0.717914
ENSG00000146066	CD4_Naive_stim_16h	overall	Wald ratio	1	0.304185	0.990741	1.03025	1.0103	0.672611
ENSG00000126522	TCM_5d	overall	Wald ratio	1	0.223675	0.983385	1.07425	1.02781	0.589832
ENSG00000103496	CD4_Naive_stim_16h	overall	Wald ratio	1	0.922091	0.975225	1.02811	1.00132	0.978413
ENSG00000047662	nTreg_0h	overall	Wald ratio	1	0.0978305	0.99771	1.02759	1.01254	0.41195
ENSG00000120675	CD4_Memory_uns_0h	overall	Wald ratio	1	0.973126	0.98864	1.0119	1.0002	0.99348
ENSG00000214078	TEM_5d	overall	Wald ratio	1	0.438817	0.981768	1.00801	0.994804	0.766533
ENSG00000111671	TN_0h	overall	Wald ratio	1	0.959215	0.98159	1.01977	1.0005	0.98919
ENSG00000214026	TEM_16h	overall	Wald ratio	1	0.383092	0.93646	1.02553	0.979986	0.734278
ENSG00000113658	TN_5d	overall	Wald ratio	1	0.100219	0.964956	1.00313	0.98386	0.41195
ENSG00000226659	TCM_40h	overall	Wald ratio	1	0.509886	0.98806	1.02448	1.0061	0.793285
ENSG00000099308	CD4_Naive_stim_5d	overall	Wald ratio	1	0.282129	0.970278	1.00883	0.989366	0.666824
ENSG00000042493	TCM_0h	overall	Wald ratio	1	0.527594	0.974334	1.01342	0.993683	0.795558
ENSG00000168476	TEM_5d	overall	Wald ratio	1	0.422405	0.986874	1.03203	1.0092	0.762197
ENSG00000204711	TN_IFN_5d	overall	Wald ratio	1	0.0724927	0.998936	1.02469	1.01173	0.362515
ENSG00000167608	CD4_Naive_stim_5d	overall	Wald ratio	1	0.112628	0.996557	1.03329	1.01476	0.436441
ENSG00000105607	CD4_Memory_stim_16h	overall	Wald ratio	1	0.106398	0.995418	1.04868	1.0217	0.422962
ENSG00000141560	CD4_Naive_uns_0h	overall	Wald ratio	1	0.919186	0.988812	1.01256	1.00061	0.977413
ENSG00000031691	TCM_40h	overall	Wald ratio	1	0.604802	0.981854	1.03195	1.00659	0.831275
ENSG00000136717	CD4_Memory_uns_0h	overall	Wald ratio	1	0.721922	0.975872	1.01706	0.996254	0.902854
ENSG00000023608	TN_40h	overall	Wald ratio	1	0.0664304	0.935	1.00221	0.968021	0.343235
ENSG00000142856	TN_0h	overall	Wald ratio	1	0.52262	0.985916	1.02831	1.00689	0.793285
ENSG00000105607	TCM_5d	overall	Wald ratio	1	0.247505	0.986042	1.05603	1.02044	0.619293
ENSG00000164308	TCM_16h	overall	Wald ratio	1	0.993365	0.988391	1.01165	0.999951	0.998212
ENSG00000047662	TN_16h	overall	Wald ratio	1	0.0978305	0.997998	1.02408	1.01096	0.41195
ENSG00000084207	CD4_Memory_uns_0h	overall	Wald ratio	1	0.199188	0.970485	1.00626	0.988213	0.573802
ENSG00000121716	TN_40h	overall	Wald ratio	1	0.00145242	1.01119	1.04787	1.02936	0.0362897
ENSG00000229852	TN_0h	overall	Wald ratio	1	0.408602	0.9838	1.04096	1.01198	0.751958
ENSG00000164346	CD4_Memory_stim_16h	overall	Wald ratio	1	0.911214	0.965067	1.04065	1.00215	0.974748
ENSG00000142676	CD4_Memory_stim_16h	overall	Wald ratio	1	0.383047	0.885791	1.04768	0.963339	0.734278
ENSG00000136819	CD4_Naive_stim_40h	overall	Wald ratio	1	0.245431	0.901396	1.02691	0.962109	0.617637
ENSG00000135778	TN_16h	overall	Wald ratio	1	0.929721	0.98122	1.01748	0.999184	0.980649
ENSG00000152611	CD4_Memory_stim_5d	overall	Wald ratio	1	0.539915	0.982928	1.03344	1.00787	0.798167
ENSG00000164346	TN_HSP_5d	overall	Wald ratio	1	0.911214	0.980414	1.02241	1.00119	0.974748
ENSG00000257949	TN_40h	overall	Wald ratio	1	0.884151	0.973335	1.03187	1.00217	0.967418
ENSG00000116138	TN_16h	overall	Wald ratio	1	0.010822	1.00695	1.05453	1.03047	0.131728
ENSG00000175643	TN_5d	overall	Wald ratio	1	0.304194	0.990122	1.03231	1.011	0.672611
ENSG00000237945	TN_5d	overall	Wald ratio	1	0.215876	0.9711	1.00665	0.988714	0.579289
ENSG00000229056	TEM_40h	overall	Wald ratio	1	0.465273	0.986553	1.03006	1.00807	0.785278
ENSG00000213619	TCM_40h	overall	Wald ratio	1	0.875959	0.964449	1.04338	1.00314	0.965921
ENSG00000131981	TEM_16h	overall	Wald ratio	1	0.171182	0.934618	1.01209	0.972583	0.547846
ENSG00000130414	TN_5d	overall	Wald ratio	1	0.947572	0.972434	1.02648	0.999093	0.985471
ENSG00000187045	TEM_40h	overall	Wald ratio	1	0.00245669	1.01533	1.07362	1.04407	0.0517681
ENSG00000141994	CD4_Naive_stim_5d	overall	Wald ratio	1	0.628436	0.967735	1.0558	1.01081	0.845421
ENSG00000160124	CD4_Naive_uns_0h	overall	Wald ratio	1	0.240266	0.988913	1.04548	1.0168	0.613152
ENSG00000134824	TN_IFN_40h	overall	Wald ratio	1	0.0967956	0.962706	1.00315	0.982719	0.411411
ENSG00000168765	CD4_Naive_stim_16h	overall	Wald ratio	1	0.689272	0.982184	1.01196	0.996959	0.885088
ENSG00000275074	TN_5d	overall	Wald ratio	1	0.856765	0.974842	1.02141	0.997854	0.965921
ENSG00000171067	CD4_Naive_stim_40h	overall	Wald ratio	1	0.997771	0.979601	1.02076	0.999971	0.999492
ENSG00000267080	TCM_40h	overall	Wald ratio	1	0.72904	0.981341	1.02729	1.00405	0.907286
ENSG00000165476	CD4_Memory_uns_0h	overall	Wald ratio	1	0.433941	0.987125	1.03064	1.00865	0.766533
ENSG00000152749	TCM_16h	overall	Wald ratio	1	0.531543	0.980526	1.03884	1.00926	0.798167
ENSG00000259065	TCM_5d	overall	Wald ratio	1	0.887769	0.981363	1.02197	1.00146	0.968023
ENSG00000243926	TN_HSP_5d	overall	Wald ratio	1	0.131474	0.932029	1.00921	0.969852	0.471203
ENSG00000140905	TN_IFN_40h	overall	Wald ratio	1	0.135	0.993081	1.0529	1.02255	0.480753
ENSG00000100075	CD4_Memory_stim_5d	overall	Wald ratio	1	0.343416	0.992932	1.02058	1.00666	0.706534
ENSG00000160221	TCM_0h	overall	Wald ratio	1	0.397691	0.981077	1.00762	0.994258	0.742858
ENSG00000187231	TN_40h	overall	Wald ratio	1	0.163898	0.960393	1.00687	0.983357	0.537568
ENSG00000184182	TN_0h	overall	Wald ratio	1	0.458954	0.971245	1.01326	0.992031	0.784608
ENSG00000003402	nTreg_16h	overall	Wald ratio	1	0.516281	0.976196	1.04912	1.012	0.793285
ENSG00000160213	TN_5d	overall	Wald ratio	1	0.742521	0.976735	1.01692	0.996626	0.91714
ENSG00000187764	CD4_Naive_stim_16h	overall	Wald ratio	1	0.113805	0.992562	1.07232	1.03167	0.438881
ENSG00000135541	TN_0h	overall	Wald ratio	1	0.00936674	0.958123	0.994027	0.97591	0.126019
ENSG00000229999	CD4_Naive_stim_5d	overall	Wald ratio	1	0.562393	0.989188	1.02019	1.00457	0.81444
ENSG00000228857	TCM_5d	overall	Wald ratio	1	0.478842	0.991789	1.01773	1.00468	0.793285
ENSG00000105939	TCM_0h	overall	Wald ratio	1	0.207411	0.977924	1.00486	0.9913	0.577347
ENSG00000104081	TN_16h	overall	Wald ratio	1	0.68924	0.985467	1.02239	1.00376	0.885088
ENSG00000185414	TCM_40h	overall	Wald ratio	1	0.779857	0.974568	1.01952	0.99679	0.93905
ENSG00000132329	CD4_Naive_stim_5d	overall	Wald ratio	1	0.874225	0.977828	1.01925	0.998326	0.965921
ENSG00000144580	CD4_Naive_stim_16h	overall	Wald ratio	1	0.135742	0.992117	1.06009	1.02554	0.482396
ENSG00000148484	CD4_Naive_stim_5d	overall	Wald ratio	1	0.295608	0.975725	1.0075	0.991486	0.668847
ENSG00000104047	CD4_Naive_stim_40h	overall	Wald ratio	1	0.925612	0.975135	1.02315	0.998856	0.978794
ENSG00000110852	CD4_Naive_uns_0h	overall	Wald ratio	1	0.449702	0.959525	1.01849	0.988566	0.776552
ENSG00000183386	CD4_Naive_stim_16h	overall	Wald ratio	1	8.1519570242568e-13	1.07468	1.13465	1.10426	3.56444320885629e-10
ENSG00000172922	CD4_Naive_stim_5d	overall	Wald ratio	1	0.854092	0.970793	1.02486	0.997461	0.965921
ENSG00000175575	TN_cycling_40h	overall	Wald ratio	1	0.122592	0.995634	1.03754	1.01637	0.454026
ENSG00000100347	CD4_Memory_uns_0h	overall	Wald ratio	1	0.620932	0.982641	1.02976	1.00593	0.844487
ENSG00000260708	TN_0h	overall	Wald ratio	1	0.629474	0.983543	1.01009	0.996727	0.845421
ENSG00000211751	CD4_Naive_stim_16h	overall	Wald ratio	1	0.503347	0.983156	1.03521	1.00885	0.793285
ENSG00000043514	TCM_16h	overall	Wald ratio	1	0.820105	0.981154	1.02431	1.0025	0.955606
ENSG00000254635	TCM_5d	overall	Wald ratio	1	0.288131	0.991222	1.03013	1.01049	0.666824
ENSG00000134809	CD4_Memory_stim_16h	overall	Wald ratio	1	0.42011	0.980565	1.04818	1.01381	0.760834
ENSG00000214087	TEM_40h	overall	Wald ratio	1	0.791301	0.977449	1.03038	1.00357	0.943732
ENSG00000144741	TN_16h	overall	Wald ratio	1	7.22355562542503e-05	0.95187	0.983426	0.96752	0.00531958
ENSG00000132507	TM_ER-stress_40h	overall	Wald ratio	1	0.100648	0.968168	1.00286	0.985363	0.41195
ENSG00000047662	TCM_0h	overall	Wald ratio	1	0.0958749	0.998133	1.02325	1.01061	0.411411
ENSG00000137106	TEM_40h	overall	Wald ratio	1	0.873958	0.976213	1.02068	0.998199	0.965921
ENSG00000166260	TN_40h	overall	Wald ratio	1	0.746003	0.979831	1.0147	0.997114	0.919044
ENSG00000149054	CD4_Naive_stim_5d	overall	Wald ratio	1	0.543936	0.980052	1.01068	0.995247	0.800998
ENSG00000188372	TN_16h	overall	Wald ratio	1	0.875959	0.984719	1.01321	0.998865	0.965921
ENSG00000091136	CD4_Naive_stim_16h	overall	Wald ratio	1	0.3529	0.976641	1.00847	0.992428	0.714072
ENSG00000164008	CD4_Naive_uns_0h	overall	Wald ratio	1	0.0455088	1.00044	1.04438	1.02217	0.279526
ENSG00000087077	TN_40h	overall	Wald ratio	1	0.309769	0.96032	1.01293	0.986275	0.678504
ENSG00000164615	CD4_Naive_stim_16h	overall	Wald ratio	1	0.3998	0.983108	1.04362	1.01291	0.743513
ENSG00000236404	CD4_Memory_stim_5d	overall	Wald ratio	1	0.582999	0.985444	1.02642	1.00572	0.823994
ENSG00000156030	CD4_Naive_stim_16h	overall	Wald ratio	1	0.736678	0.972024	1.02027	0.995853	0.913956
ENSG00000131981	TEM_HLApositive_40h	overall	Wald ratio	1	0.526316	0.976959	1.04664	1.0112	0.794071
ENSG00000157303	TN_0h	overall	Wald ratio	1	0.357411	0.956407	1.01622	0.985859	0.71523
ENSG00000221947	TEM_5d	overall	Wald ratio	1	0.167337	0.974725	1.00445	0.989475	0.540603
ENSG00000130414	TCM_5d	overall	Wald ratio	1	0.947572	0.972527	1.02639	0.999096	0.985471
ENSG00000244752	TEMRA_40h	overall	Wald ratio	1	0.492114	0.991782	1.01731	1.00446	0.793285
ENSG00000107796	CD4_Naive_stim_40h	overall	Wald ratio	1	0.801972	0.970932	1.02307	0.996659	0.945978
ENSG00000135390	TN_40h	overall	Wald ratio	1	0.212507	0.963307	1.00835	0.985571	0.578109
ENSG00000160194	CD4_Naive_uns_0h	overall	Wald ratio	1	0.588102	0.983549	1.02969	1.00635	0.823994
ENSG00000141698	CD4_Memory_stim_16h	overall	Wald ratio	1	0.874503	0.975021	1.03018	1.00222	0.965921
ENSG00000272968	CD4_Naive_stim_40h	overall	Wald ratio	1	0.143089	0.965436	1.0051	0.98507	0.490713
ENSG00000122188	TN_40h	overall	Wald ratio	1	0.423915	0.989997	1.0242	1.00695	0.762197
ENSG00000204977	CD4_Naive_uns_0h	overall	Wald ratio	1	0.831815	0.975972	1.03069	1.00296	0.962783
ENSG00000138767	CD4_Memory_uns_0h	overall	Wald ratio	1	0.241282	0.994424	1.02247	1.00835	0.613152
ENSG00000196562	TN_HSP_5d	overall	Wald ratio	1	0.217303	0.947231	1.0124	0.979276	0.580915
ENSG00000135899	CD4_Memory_uns_0h	overall	Wald ratio	1	0.030116	0.959649	0.997921	0.978598	0.219894
ENSG00000160213	TCM_5d	overall	Wald ratio	1	0.321617	0.982997	1.05363	1.0177	0.690618
ENSG00000159231	TN_5d	overall	Wald ratio	1	0.84781	0.980799	1.02388	1.00211	0.965682
ENSG00000173113	TN_IFN_5d	overall	Wald ratio	1	0.0374424	1.00137	1.04691	1.02389	0.248291
ENSG00000160194	TCM_16h	overall	Wald ratio	1	0.510497	0.987992	1.02459	1.00612	0.793285
ENSG00000123297	CD4_Naive_stim_40h	overall	Wald ratio	1	0.5754	0.960908	1.0224	0.991176	0.82162
ENSG00000215845	TEM_5d	overall	Wald ratio	1	0.694573	0.982038	1.01215	0.996979	0.888993
ENSG00000168827	TN_40h	overall	Wald ratio	1	0.571565	0.959402	1.02314	0.990759	0.820071
ENSG00000183891	TCM_0h	overall	Wald ratio	1	0.174893	0.973863	1.00483	0.989225	0.555906
ENSG00000146707	CD4_Naive_stim_16h	overall	Wald ratio	1	0.539389	0.977115	1.01218	0.994494	0.798167
ENSG00000228439	TN_5d	overall	Wald ratio	1	0.7013	0.986214	1.02085	1.00338	0.890547
ENSG00000163956	TCM_16h	overall	Wald ratio	1	0.124547	0.957076	1.00534	0.980909	0.458597
ENSG00000134202	TN_cycling_5d	overall	Wald ratio	1	0.79987	0.985027	1.0117	0.998274	0.945092
ENSG00000204472	CD4_Naive_stim_16h	overall	Wald ratio	1	0.375019	0.990354	1.02606	1.00805	0.73041
ENSG00000196683	TCM_5d	overall	Wald ratio	1	0.0234775	1.00438	1.06228	1.03292	0.184019
ENSG00000260807	CD4_Memory_stim_16h	overall	Wald ratio	1	0.370585	0.962524	1.01434	0.988094	0.726872
ENSG00000035499	CD4_Naive_stim_40h	overall	Wald ratio	1	0.644225	0.911358	1.0591	0.982457	0.854228
ENSG00000033178	CD4_Memory_stim_16h	overall	Wald ratio	1	0.362161	0.953018	1.01773	0.984844	0.717994
ENSG00000196152	TN_16h	overall	Wald ratio	1	0.0527626	0.955329	1.00027	0.977542	0.299411
ENSG00000168291	TN_16h	overall	Wald ratio	1	0.18731	0.964899	1.00701	0.985732	0.568809
ENSG00000158525	TEM_0h	overall	Wald ratio	1	0.522155	0.9889	1.02223	1.00543	0.793285
ENSG00000138035	CD4_Naive_stim_40h	overall	Wald ratio	1	0.311652	0.984039	1.05172	1.01732	0.679852
ENSG00000204516	TEM_5d	overall	Wald ratio	1	0.0194217	1.00558	1.06537	1.03504	0.170268
ENSG00000180992	CD4_Memory_stim_5d	overall	Wald ratio	1	0.513109	0.969251	1.01573	0.992216	0.793285
ENSG00000164308	TN_16h	overall	Wald ratio	1	0.993365	0.989184	1.01084	0.999954	0.998212
ENSG00000157954	TN_0h	overall	Wald ratio	1	0.0595948	0.952679	1.00096	0.976522	0.319207
ENSG00000111144	TN_16h	overall	Wald ratio	1	0.195762	0.990067	1.04996	1.01957	0.571123
ENSG00000142686	TN_40h	overall	Wald ratio	1	0.38235	0.94896	1.02029	0.983979	0.734278
ENSG00000154945	CD4_Memory_uns_0h	overall	Wald ratio	1	0.786155	0.982166	1.02406	1.0029	0.943074
ENSG00000215845	TN_IFN_5d	overall	Wald ratio	1	0.694573	0.977773	1.01509	0.996256	0.888993
ENSG00000169682	TCM_40h	overall	Wald ratio	1	0.862988	0.973814	1.02249	0.997855	0.965921
ENSG00000119411	TN_IFN_5d	overall	Wald ratio	1	0.138085	0.966459	1.00474	0.985413	0.484856
ENSG00000166441	TN_40h	overall	Wald ratio	1	0.713496	0.976526	1.03531	1.00549	0.898545
ENSG00000139192	CD4_Memory_uns_0h	overall	Wald ratio	1	0.290736	0.992653	1.02493	1.00866	0.666824
ENSG00000178028	TCM_40h	overall	Wald ratio	1	0.028715	1.0046	1.08737	1.04517	0.212133
ENSG00000112308	TN_40h	overall	Wald ratio	1	0.0562656	0.999132	1.06806	1.03302	0.308491
ENSG00000116771	TN_40h	overall	Wald ratio	1	0.84258	0.979439	1.02579	1.00235	0.96501
ENSG00000111615	TCM_0h	overall	Wald ratio	1	0.922531	0.984453	1.01746	1.00082	0.978413
ENSG00000109920	TN_0h	overall	Wald ratio	1	0.112137	0.99392	1.06001	1.02643	0.436441
ENSG00000267458	CD4_Memory_uns_0h	overall	Wald ratio	1	0.0597715	0.999169	1.04209	1.0204	0.319207
ENSG00000176476	TCM_5d	overall	Wald ratio	1	0.759137	0.981146	1.02644	1.00354	0.925893
ENSG00000005436	TN_40h	overall	Wald ratio	1	0.600827	0.967864	1.01908	0.993141	0.82907
ENSG00000136371	TN_cycling_40h	overall	Wald ratio	1	0.591381	0.937049	1.03776	0.986118	0.823994
ENSG00000203760	TCM_16h	overall	Wald ratio	1	0.0011548	1.02111	1.08804	1.05404	0.0328414
ENSG00000146409	TCM_16h	overall	Wald ratio	1	0.963274	0.976748	1.0227	0.99946	0.990544
ENSG00000258757	TN_40h	overall	Wald ratio	1	0.800563	0.973908	1.03486	1.00392	0.945113
ENSG00000136371	TN_40h	overall	Wald ratio	1	0.591381	0.945693	1.03234	0.988066	0.823994
ENSG00000268001	TN_40h	overall	Wald ratio	1	0.293241	0.976657	1.00716	0.991789	0.667594
ENSG00000142684	TN_0h	overall	Wald ratio	1	0.494483	0.976229	1.05107	1.01296	0.793285
ENSG00000161016	T_ER-stress_5d	overall	Wald ratio	1	0.0134408	0.944827	0.993467	0.968842	0.149719
ENSG00000112308	CD4_Memory_uns_0h	overall	Wald ratio	1	0.0562656	0.999416	1.04526	1.02208	0.308491
ENSG00000142856	CD4_Naive_stim_40h	overall	Wald ratio	1	0.52262	0.951893	1.02537	0.987947	0.793285
ENSG00000174574	TN_16h	overall	Wald ratio	1	0.968487	0.981206	1.01995	1.00039	0.993335
ENSG00000115750	CD4_Memory_stim_5d	overall	Wald ratio	1	0.315177	0.986431	1.04329	1.01446	0.681786
ENSG00000171067	TCM_16h	overall	Wald ratio	1	0.997771	0.9773	1.02316	0.999967	0.999492
ENSG00000272968	TEM_40h	overall	Wald ratio	1	0.143089	0.946698	1.00796	0.976848	0.490713
ENSG00000198468	TEM_HLApositive_40h	overall	Wald ratio	1	0.0426284	0.964997	0.999398	0.982047	0.267981
ENSG00000116138	CD4_Memory_stim_16h	overall	Wald ratio	1	0.0130032	1.00565	1.04894	1.02707	0.147809
ENSG00000221838	TN_40h	overall	Wald ratio	1	0.44019	0.985363	1.03448	1.00962	0.767589
ENSG00000121380	CD4_Memory_stim_40h	overall	Wald ratio	1	0.743372	0.979394	1.0296	1.00418	0.917565
ENSG00000168291	CD4_Naive_stim_16h	overall	Wald ratio	1	0.18731	0.96025	1.00797	0.983819	0.568809
ENSG00000229043	T_ER-stress_5d	overall	Wald ratio	1	0.00173727	0.953082	0.989002	0.970876	0.04134
ENSG00000143198	CD4_Naive_stim_40h	overall	Wald ratio	1	0.07428	0.97675	1.0011	0.988851	0.366292
ENSG00000089012	CD4_Memory_stim_40h	overall	Wald ratio	1	0.790306	0.948122	1.0725	1.0084	0.943732
ENSG00000171067	TEM_5d	overall	Wald ratio	1	0.62569	0.967912	1.01981	0.993522	0.845421
ENSG00000143653	TCM_40h	overall	Wald ratio	1	0.845281	0.969822	1.02541	0.997229	0.96501
ENSG00000203666	TN_40h	overall	Wald ratio	1	0.749198	0.988442	1.01629	1.00227	0.92206
ENSG00000116157	TCM_5d	overall	Wald ratio	1	0.563644	0.983667	1.03069	1.0069	0.814949
ENSG00000132436	CD4_Naive_stim_5d	overall	Wald ratio	1	0.167246	0.94491	1.00987	0.976848	0.540603
ENSG00000026297	TN_cycling_40h	overall	Wald ratio	1	0.281945	0.991569	1.0295	1.01036	0.666824
ENSG00000141560	CD4_Memory_stim_5d	overall	Wald ratio	1	0.833008	0.94848	1.04354	0.994876	0.962783
ENSG00000228439	CD4_Naive_stim_40h	overall	Wald ratio	1	0.807519	0.98137	1.02444	1.00267	0.948456
ENSG00000245954	TCM_LA	overall	Wald ratio	1	0.810798	0.971612	1.02278	0.99687	0.948553
ENSG00000197728	TN_16h	overall	Wald ratio	1	0.596677	0.984152	1.02818	1.00593	0.823994
ENSG00000135047	TCM_16h	overall	Wald ratio	1	0.70177	0.982858	1.02602	1.00421	0.890547
ENSG00000203778	TCM_16h	overall	Wald ratio	1	0.00739605	0.949762	0.992048	0.970675	0.108269
ENSG00000100299	CD4_Naive_stim_5d	overall	Wald ratio	1	0.613517	0.989359	1.01829	1.00372	0.838314
ENSG00000188372	TN_0h	overall	Wald ratio	1	0.875959	0.980076	1.0173	0.998517	0.965921
ENSG00000089177	CD4_Naive_stim_40h	overall	Wald ratio	1	0.0303933	1.00154	1.03147	1.0164	0.221261
ENSG00000119471	TN_HSP_5d	overall	Wald ratio	1	0.920994	0.979971	1.02264	1.00108	0.977958
ENSG00000166750	TN_IFN_5d	overall	Wald ratio	1	0.763721	0.988397	1.01603	1.00212	0.926836
ENSG00000231500	TCM_0h	overall	Wald ratio	1	0.0826917	0.99842	1.02635	1.01229	0.389046
ENSG00000116288	CD4_Memory_stim_16h	overall	Wald ratio	1	0.136596	0.924841	1.01074	0.966836	0.482396
ENSG00000100075	TN_5d	overall	Wald ratio	1	0.343416	0.990149	1.02883	1.00931	0.706534
ENSG00000246366	TN_HSP_5d	overall	Wald ratio	1	0.197877	0.994888	1.02507	1.00986	0.573467
ENSG00000112667	TN_40h	overall	Wald ratio	1	0.291182	0.989524	1.03574	1.01237	0.666824
ENSG00000103550	TN_IFN_5d	overall	Wald ratio	1	0.310976	0.982436	1.05722	1.01914	0.679852
ENSG00000070831	CD4_Memory_stim_40h	overall	Wald ratio	1	0.000846544	0.882464	0.968016	0.924251	0.0245744
ENSG00000180902	TN_40h	overall	Wald ratio	1	0.00114647	1.01341	1.0552	1.03409	0.0327376
ENSG00000245937	CD4_Naive_stim_16h	overall	Wald ratio	1	0.00184538	0.945189	0.987261	0.965996	0.0431781
ENSG00000226266	CD4_Naive_stim_40h	overall	Wald ratio	1	0.866896	0.988015	1.01442	1.00113	0.965921
ENSG00000031691	TN_40h	overall	Wald ratio	1	0.604802	0.986741	1.02319	1.0048	0.831275
ENSG00000142856	TN_5d	overall	Wald ratio	1	0.52262	0.980628	1.00999	0.9952	0.793285
ENSG00000170291	nTreg_16h	overall	Wald ratio	1	0.00695709	1.00975	1.06311	1.03609	0.104896
ENSG00000253210	CD4_Naive_stim_5d	overall	Wald ratio	1	0.855448	0.981125	1.01594	0.998381	0.965921
ENSG00000181649	TEM_16h	overall	Wald ratio	1	0.176793	0.958215	1.00789	0.982737	0.556134
ENSG00000124588	TN_IFN_40h	overall	Wald ratio	1	0.210252	0.974107	1.00579	0.989822	0.577347
ENSG00000156261	CD4_Memory_stim_5d	overall	Wald ratio	1	0.388652	0.989477	1.02756	1.00834	0.738661
ENSG00000099956	TCM_16h	overall	Wald ratio	1	0.0261947	0.932217	0.995592	0.963383	0.197477
ENSG00000196236	TEM_40h	overall	Wald ratio	1	0.563542	0.971408	1.05469	1.01219	0.814949
ENSG00000134809	TCM_40h	overall	Wald ratio	1	0.191636	0.992772	1.03687	1.01458	0.568809
ENSG00000177030	CD4_Naive_stim_5d	overall	Wald ratio	1	0.61979	0.978113	1.01328	0.99554	0.843426
ENSG00000167136	CD4_Memory_stim_40h	overall	Wald ratio	1	0.930047	0.962021	1.04326	1.00182	0.980649
ENSG00000141934	CD4_Memory_stim_16h	overall	Wald ratio	1	0.164807	0.961369	1.00674	0.983792	0.538084
ENSG00000129055	CD4_Memory_stim_40h	overall	Wald ratio	1	0.00620102	1.02263	1.14489	1.08204	0.0977516
ENSG00000173272	CD4_Memory_uns_0h	overall	Wald ratio	1	0.904082	0.982543	1.01569	0.99898	0.974748
ENSG00000234745	TEM_40h	overall	Wald ratio	1	0.291128	0.970218	1.00911	0.989472	0.666824
ENSG00000153551	CD4_Memory_uns_0h	overall	Wald ratio	1	0.684208	0.984198	1.02457	1.00418	0.883478
ENSG00000013573	TCM_0h	overall	Wald ratio	1	0.0573946	0.999464	1.03529	1.01722	0.311025
ENSG00000204644	TCM_40h	overall	Wald ratio	1	0.000167222	1.01096	1.03518	1.023	0.00879613
ENSG00000171222	CD4_Memory_stim_40h	overall	Wald ratio	1	0.262217	0.863813	1.04066	0.948123	0.642998
ENSG00000003402	TEM_5d	overall	Wald ratio	1	0.80568	0.98176	1.02398	1.00265	0.947133
ENSG00000266472	CD4_Naive_stim_5d	overall	Wald ratio	1	0.321478	0.984962	1.04725	1.01563	0.690531
ENSG00000196417	CD4_Naive_stim_5d	overall	Wald ratio	1	0.777508	0.983121	1.02302	1.00287	0.937955
ENSG00000159231	TN_40h	overall	Wald ratio	1	0.841035	0.978463	1.0271	1.00249	0.96501
ENSG00000166750	CD4_Memory_uns_0h	overall	Wald ratio	1	0.734723	0.944734	1.04091	0.991655	0.91234
ENSG00000276023	CD4_Naive_stim_16h	overall	Wald ratio	1	0.0178579	0.952218	0.995389	0.973564	0.16019
ENSG00000172500	TN_16h	overall	Wald ratio	1	0.190579	0.989308	1.05545	1.02184	0.568809
ENSG00000158525	nTreg_16h	overall	Wald ratio	1	0.556367	0.987937	1.0228	1.00522	0.809218
ENSG00000125148	CD4_Naive_stim_5d	overall	Wald ratio	1	0.211566	0.947692	1.01197	0.979303	0.578109
ENSG00000026297	TCM_16h	overall	Wald ratio	1	0.281945	0.989747	1.03602	1.01262	0.666824
ENSG00000106633	CD4_Memory_stim_16h	overall	Wald ratio	1	0.303269	0.972547	1.0087	0.99046	0.672611
ENSG00000141560	TCM_40h	overall	Wald ratio	1	0.919186	0.981592	1.02082	1.00101	0.977413
ENSG00000152749	CD4_Naive_stim_40h	overall	Wald ratio	1	0.173082	0.985244	1.08616	1.03447	0.551154
ENSG00000180992	TCM_16h	overall	Wald ratio	1	0.576808	0.984212	1.029	1.00635	0.82162
ENSG00000204592	TCM_40h	overall	Wald ratio	1	6.09492979062323e-05	1.03365	1.10121	1.0669	0.00479103
ENSG00000126878	CD4_Naive_stim_40h	overall	Wald ratio	1	0.338736	0.990147	1.0292	1.00949	0.706534
ENSG00000115446	CD4_Memory_stim_16h	overall	Wald ratio	1	0.55677	0.985311	1.02785	1.00636	0.8093
ENSG00000178449	TN_40h	overall	Wald ratio	1	0.0260849	1.00478	1.07823	1.04086	0.196861
ENSG00000204516	TN_40h	overall	Wald ratio	1	0.106647	0.996444	1.03742	1.01673	0.422962
ENSG00000138271	TEM_16h	overall	Wald ratio	1	0.106942	0.996118	1.04074	1.01819	0.423784
ENSG00000160213	TN_HSP_5d	overall	Wald ratio	1	0.742521	0.97735	1.01647	0.996717	0.91714
ENSG00000083642	CD4_Naive_stim_40h	overall	Wald ratio	1	0.218894	0.95926	1.00957	0.984094	0.583383
ENSG00000138185	CD4_Memory_uns_0h	overall	Wald ratio	1	0.258059	0.978828	1.00576	0.992201	0.636621
ENSG00000185808	CD4_Naive_stim_5d	overall	Wald ratio	1	0.337425	0.94076	1.02115	0.980134	0.706534
ENSG00000079257	CD4_Naive_stim_40h	overall	Wald ratio	1	0.571565	0.98346	1.03067	1.00679	0.820071
ENSG00000237945	TCM_0h	overall	Wald ratio	1	0.274697	0.972172	1.00806	0.989951	0.66177
ENSG00000175334	TCM_0h	overall	Wald ratio	1	0.0681008	0.9984	1.04568	1.02177	0.347002
ENSG00000279159	CD4_Naive_uns_0h	overall	Wald ratio	1	0.548971	0.983767	1.03126	1.00723	0.805834
ENSG00000117054	TN_40h	overall	Wald ratio	1	0.183102	0.968567	1.00612	0.987165	0.562573
ENSG00000178952	CD4_Naive_uns_0h	overall	Wald ratio	1	0.596196	0.98965	1.01828	1.00386	0.823994
ENSG00000171469	CD4_Memory_stim_16h	overall	Wald ratio	1	0.369084	0.981429	1.05175	1.01598	0.726213
ENSG00000172543	TCM_5d	overall	Wald ratio	1	0.190579	0.978186	1.0044	0.991208	0.568809
ENSG00000102898	TCM_40h	overall	Wald ratio	1	0.685796	0.956105	1.02997	0.992349	0.884022
ENSG00000109814	TN_40h	overall	Wald ratio	1	0.63954	0.982031	1.02996	1.00571	0.852071
ENSG00000159445	TN_40h	overall	Wald ratio	1	0.203965	0.993107	1.03293	1.01282	0.577347
ENSG00000265148	TN_40h	overall	Wald ratio	1	0.000368812	0.938904	0.981881	0.960152	0.0145775
ENSG00000160221	CD4_Memory_stim_5d	overall	Wald ratio	1	0.397691	0.982702	1.00695	0.994754	0.742858
ENSG00000115866	CD4_Naive_stim_40h	overall	Wald ratio	1	8.48636925064681e-05	1.03062	1.09437	1.06202	0.00587828
ENSG00000229043	CD4_Naive_stim_40h	overall	Wald ratio	1	0.00301203	0.964723	0.992689	0.978606	0.0610787
ENSG00000214026	CD4_Memory_stim_16h	overall	Wald ratio	1	0.383092	0.966058	1.01335	0.989422	0.734278
ENSG00000137413	CD4_Memory_stim_40h	overall	Wald ratio	1	0.537545	0.974137	1.05154	1.0121	0.798167
ENSG00000160191	CD4_Memory_stim_40h	overall	Wald ratio	1	0.593877	0.975171	1.01449	0.994637	0.823994
ENSG00000105583	TN_16h	overall	Wald ratio	1	0.301107	0.920571	1.02592	0.971821	0.672147
ENSG00000245937	CD4_Naive_stim_40h	overall	Wald ratio	1	0.00562599	0.930283	0.987716	0.95857	0.0923931
ENSG00000172687	TN_5d	overall	Wald ratio	1	0.977796	0.98005	1.02095	1.00029	0.99515
ENSG00000174574	TN_40h	overall	Wald ratio	1	0.968487	0.970123	1.03208	1.00062	0.993335
ENSG00000184903	CD4_Naive_stim_16h	overall	Wald ratio	1	0.471624	0.971316	1.01356	0.992213	0.789603
ENSG00000074800	TN_0h	overall	Wald ratio	1	0.470297	0.974943	1.01178	0.993192	0.789603
ENSG00000124570	TN_0h	overall	Wald ratio	1	0.224686	0.994934	1.02185	1.0083	0.589832
ENSG00000100116	CD4_Naive_stim_5d	overall	Wald ratio	1	0.879904	0.974014	1.02282	0.998117	0.965921
ENSG00000160213	TEM_HLApositive_40h	overall	Wald ratio	1	0.669696	0.976204	1.01559	0.995705	0.873673
ENSG00000112167	TN_0h	overall	Wald ratio	1	0.44221	0.977167	1.01014	0.993516	0.769385
ENSG00000151773	TN_40h	overall	Wald ratio	1	0.589227	0.977252	1.01316	0.995042	0.823994
ENSG00000161267	TN_40h	overall	Wald ratio	1	0.732518	0.973494	1.03895	1.00569	0.910248
ENSG00000229056	TN_40h	overall	Wald ratio	1	0.430814	0.990523	1.02257	1.00642	0.76472
ENSG00000128408	TCM_40h	overall	Wald ratio	1	0.0389808	0.958131	0.998891	0.978299	0.252728
ENSG00000124614	TEM_40h	overall	Wald ratio	1	0.340467	0.990609	1.02768	1.00897	0.706534
ENSG00000197043	CD4_Memory_stim_40h	overall	Wald ratio	1	0.000327112	0.920248	0.975857	0.947645	0.0132433
ENSG00000182919	CD4_Naive_stim_5d	overall	Wald ratio	1	0.376248	0.989639	1.02794	1.00861	0.7326
ENSG00000110031	TN_40h	overall	Wald ratio	1	0.111361	0.993674	1.06319	1.02785	0.435484
ENSG00000154743	CD4_Memory_stim_40h	overall	Wald ratio	1	0.512099	0.976171	1.04955	1.01219	0.793285
ENSG00000013573	TCM_16h	overall	Wald ratio	1	0.0371496	1.00254	1.08622	1.04354	0.248291
ENSG00000140905	TCM_40h	overall	Wald ratio	1	0.634117	0.968834	1.05334	1.01021	0.847913
ENSG00000135390	TCM_16h	overall	Wald ratio	1	0.212507	0.96809	1.00724	0.987471	0.578109
ENSG00000129055	TN_16h	overall	Wald ratio	1	0.0150888	1.00497	1.0474	1.02597	0.15141
ENSG00000086062	CD4_Memory_stim_40h	overall	Wald ratio	1	0.739732	0.951146	1.07308	1.01027	0.915472
ENSG00000280670	CD4_Memory_uns_0h	overall	Wald ratio	1	0.12678	0.996895	1.02536	1.01103	0.45978
ENSG00000164308	TN_40h	overall	Wald ratio	1	0.993365	0.98875	1.01128	0.999952	0.998212
ENSG00000135778	CD4_Memory_stim_40h	overall	Wald ratio	1	0.919993	0.961499	1.03607	0.998088	0.977413
ENSG00000164346	T_ER-stress_5d	overall	Wald ratio	1	0.34362	0.98203	1.05342	1.0171	0.706534
ENSG00000186184	TCM_0h	overall	Wald ratio	1	0.0225609	0.953684	0.996419	0.974818	0.182048
ENSG00000070770	CD4_Naive_stim_5d	overall	Wald ratio	1	0.223266	0.993724	1.02733	1.01039	0.589832
ENSG00000027847	CD4_Memory_stim_16h	overall	Wald ratio	1	0.0740243	0.955305	1.00212	0.978433	0.366292
ENSG00000160193	TN_16h	overall	Wald ratio	1	0.507388	0.980544	1.00976	0.995047	0.793285
ENSG00000196329	TEM_0h	overall	Wald ratio	1	0.654782	0.972564	1.01764	0.994846	0.860958
ENSG00000204644	TN_IFN_5d	overall	Wald ratio	1	0.000167222	1.01078	1.03462	1.02263	0.00879613
ENSG00000167720	CD4_Memory_stim_40h	overall	Wald ratio	1	0.486332	0.983517	1.03555	1.0092	0.793285
ENSG00000272211	TEM_0h	overall	Wald ratio	1	0.8232	0.983794	1.01308	0.998329	0.958165
ENSG00000168275	CD4_Memory_stim_5d	overall	Wald ratio	1	0.670811	0.984676	1.02428	1.00429	0.874417
ENSG00000137806	CD4_Naive_stim_40h	overall	Wald ratio	1	0.697152	0.985506	1.02207	1.00362	0.890296
ENSG00000166823	TCM_16h	overall	Wald ratio	1	0.586691	0.973219	1.01548	0.994123	0.823994
ENSG00000112308	TN_0h	overall	Wald ratio	1	0.0562656	0.999406	1.04612	1.0225	0.308491
ENSG00000213512	CD4_Memory_stim_16h	overall	Wald ratio	1	0.844435	0.985701	1.01776	1.0016	0.96501
ENSG00000161265	CD4_Memory_uns_0h	overall	Wald ratio	1	0.137817	0.961742	1.00541	0.983332	0.484856
ENSG00000134202	TM_ER-stress_40h	overall	Wald ratio	1	0.876816	0.983164	1.0146	0.998756	0.965921
ENSG00000064201	TCM_0h	overall	Wald ratio	1	0.0341346	1.00147	1.03839	1.01976	0.239524
ENSG00000133313	CD4_Naive_stim_16h	overall	Wald ratio	1	0.65896	0.976518	1.01514	0.995642	0.863959
ENSG00000161016	nTreg_0h	overall	Wald ratio	1	0.0152354	0.961655	0.995849	0.978603	0.15141
ENSG00000125124	TN_IFN_5d	overall	Wald ratio	1	0.837639	0.979246	1.02621	1.00245	0.96501
ENSG00000189077	TN_IFN_5d	overall	Wald ratio	1	0.120131	0.9948	1.04619	1.02017	0.448952
ENSG00000134285	CD4_Memory_stim_5d	overall	Wald ratio	1	0.916899	0.947994	1.06121	1.00301	0.977413
ENSG00000136238	CD4_Memory_stim_16h	overall	Wald ratio	1	0.0319443	1.00655	1.15569	1.07854	0.228743
ENSG00000114648	CD4_Naive_stim_16h	overall	Wald ratio	1	0.0430163	1.00058	1.03693	1.01859	0.267981
ENSG00000165476	TCM_16h	overall	Wald ratio	1	0.433941	0.982923	1.04093	1.01151	0.766533
ENSG00000184752	CD4_Memory_stim_5d	overall	Wald ratio	1	0.000488905	0.956854	0.987713	0.972162	0.0165236
ENSG00000128791	CD4_Naive_stim_40h	overall	Wald ratio	1	0.420221	0.989363	1.02596	1.0075	0.760834
ENSG00000188820	CD4_Naive_stim_16h	overall	Wald ratio	1	0.340425	0.974157	1.00909	0.991469	0.706534
ENSG00000246560	TN_40h	overall	Wald ratio	1	0.623439	0.975286	1.01511	0.995	0.845421
ENSG00000234745	TEMRA_0h	overall	Wald ratio	1	0.0149015	1.0036	1.03378	1.01858	0.15141
ENSG00000100298	TCM_5d	overall	Wald ratio	1	0.222662	0.988596	1.05048	1.01907	0.589832
ENSG00000237651	TN_HSP_5d	overall	Wald ratio	1	0.110628	0.969769	1.00315	0.98632	0.433901
ENSG00000188732	TCM_40h	overall	Wald ratio	1	0.999186	0.962673	1.03882	1.00002	0.999492
ENSG00000100376	TN_0h	overall	Wald ratio	1	0.003534	0.97031	0.994103	0.982134	0.0657549
ENSG00000188820	CD4_Memory_stim_5d	overall	Wald ratio	1	0.286654	0.989867	1.03505	1.01221	0.666824
ENSG00000172345	CD4_Naive_stim_16h	overall	Wald ratio	1	0.979764	0.981263	1.0186	0.999758	0.996284
ENSG00000164346	TN_cycling_5d	overall	Wald ratio	1	0.34362	0.983375	1.04929	1.0158	0.706534
ENSG00000085871	TN_IFN_40h	overall	Wald ratio	1	0.965405	0.973343	1.02619	0.999415	0.992064
ENSG00000112799	TCM_5d	overall	Wald ratio	1	0.634095	0.971984	1.01746	0.994463	0.847913
ENSG00000163956	TN_16h	overall	Wald ratio	1	0.124547	0.952711	1.00589	0.978941	0.458597
ENSG00000160124	TN_IFN_40h	overall	Wald ratio	1	0.240266	0.989932	1.04119	1.01524	0.613152
ENSG00000172543	TN_IFN_5d	overall	Wald ratio	1	0.190579	0.967178	1.00667	0.986726	0.568809
ENSG00000173113	TCM_5d	overall	Wald ratio	1	0.0159664	1.00567	1.05652	1.03079	0.15141
ENSG00000160307	TN_0h	overall	Wald ratio	1	0.0544416	0.999666	1.03599	1.01766	0.306664
ENSG00000171806	CD4_Naive_stim_16h	overall	Wald ratio	1	0.360662	0.98636	1.03846	1.01208	0.717994
ENSG00000163319	CD4_Naive_stim_40h	overall	Wald ratio	1	0.50595	0.967326	1.01652	0.991618	0.793285
ENSG00000197894	TEM_40h	overall	Wald ratio	1	0.472114	0.828332	1.09116	0.950706	0.789603
ENSG00000171067	TN_5d	overall	Wald ratio	1	0.64291	0.982015	1.02983	1.00564	0.853948
ENSG00000005436	TN_16h	overall	Wald ratio	1	0.676471	0.962266	1.02528	0.993271	0.877202
ENSG00000003402	T_ER-stress_5d	overall	Wald ratio	1	0.80568	0.979562	1.02693	1.00297	0.947133
ENSG00000136240	CD4_Memory_stim_5d	overall	Wald ratio	1	0.0873317	0.96546	1.0024	0.983757	0.40222
ENSG00000166750	CD4_Memory_stim_40h	overall	Wald ratio	1	0.645924	0.966171	1.05706	1.01059	0.854809
ENSG00000214026	CD4_Naive_stim_16h	overall	Wald ratio	1	0.383092	0.96353	1.01437	0.988624	0.734278
ENSG00000198625	CD4_Memory_stim_16h	overall	Wald ratio	1	0.268236	0.961897	1.01086	0.986075	0.65386
ENSG00000136240	TN_IFN_5d	overall	Wald ratio	1	0.0749366	0.924692	1.00376	0.963413	0.368416
ENSG00000204161	CD4_Memory_uns_0h	overall	Wald ratio	1	0.30566	0.978279	1.00691	0.992491	0.674568
ENSG00000160213	CD4_Memory_uns_0h	overall	Wald ratio	1	0.742521	0.979039	1.01522	0.996964	0.91714
ENSG00000174837	CD4_Memory_stim_16h	overall	Wald ratio	1	0.461008	0.97647	1.01085	0.993513	0.784608
ENSG00000229056	TN_cycling_40h	overall	Wald ratio	1	0.382982	0.984536	1.04142	1.01258	0.734278
ENSG00000173890	CD4_Memory_uns_0h	overall	Wald ratio	1	0.714548	0.987138	1.01906	1.00297	0.898936
ENSG00000010219	TN_40h	overall	Wald ratio	1	0.397339	0.947012	1.02184	0.983714	0.742858
ENSG00000164483	TN_0h	overall	Wald ratio	1	0.706765	0.983996	1.02408	1.00384	0.894614
ENSG00000177150	CD4_Naive_stim_16h	overall	Wald ratio	1	0.0685547	0.867624	1.00522	0.933892	0.348047
ENSG00000242086	CD4_Memory_stim_16h	overall	Wald ratio	1	0.855149	0.973547	1.03284	1.00276	0.965921
ENSG00000151725	CD4_Naive_stim_5d	overall	Wald ratio	1	0.209211	0.993684	1.02935	1.01136	0.577347
ENSG00000227191	nTreg_40h	overall	Wald ratio	1	0.745453	0.970988	1.04199	1.00586	0.919044
ENSG00000221923	TEM_40h	overall	Wald ratio	1	0.578414	0.976378	1.01343	0.994733	0.821783
ENSG00000166750	TN_0h	overall	Wald ratio	1	0.734723	0.943108	1.04217	0.991403	0.91234
ENSG00000260708	CD4_Naive_stim_5d	overall	Wald ratio	1	0.397078	0.967356	1.01325	0.990037	0.742858
ENSG00000198586	CD4_Naive_stim_5d	overall	Wald ratio	1	0.962304	0.979229	1.02227	1.00052	0.990187
ENSG00000198468	T_ER-stress_5d	overall	Wald ratio	1	0.158269	0.96455	1.0059	0.985006	0.525438
ENSG00000179218	CD4_Naive_stim_5d	overall	Wald ratio	1	0.0597715	0.946416	1.00111	0.97338	0.319207
ENSG00000163875	TN_40h	overall	Wald ratio	1	0.0222736	0.940243	0.995285	0.967373	0.182048
ENSG00000196236	CD4_Naive_stim_40h	overall	Wald ratio	1	0.563542	0.979696	1.03837	1.00861	0.814949
ENSG00000165983	TEM_40h	overall	Wald ratio	1	0.408869	0.956939	1.01808	0.987036	0.751958
ENSG00000041353	CD4_Naive_uns_0h	overall	Wald ratio	1	0.617328	0.981465	1.03201	1.00642	0.841876
ENSG00000113558	TN_0h	overall	Wald ratio	1	0.999306	0.975009	1.02561	0.999989	0.999492
ENSG00000237541	TEMRA_40h	overall	Wald ratio	1	3.69732628871517e-08	1.01936	1.04121	1.03023	6.46662367896286e-06
ENSG00000173113	TN_LA	overall	Wald ratio	1	0.0159664	1.01788	1.18797	1.09964	0.15141
ENSG00000188372	TEM_HLApositive_40h	overall	Wald ratio	1	0.875959	0.979451	1.01786	0.99847	0.965921
ENSG00000196683	TN_40h	overall	Wald ratio	1	0.0234775	1.00319	1.04509	1.02393	0.184019
ENSG00000171067	TN_IFN_5d	overall	Wald ratio	1	0.889022	0.971875	1.03345	1.00219	0.968124
ENSG00000165898	CD4_Naive_uns_0h	overall	Wald ratio	1	0.755157	0.980125	1.02806	1.00381	0.922882
ENSG00000243317	TN_16h	overall	Wald ratio	1	0.194551	0.992688	1.03673	1.01447	0.571123
ENSG00000173272	TCM_16h	overall	Wald ratio	1	0.904082	0.984935	1.01351	0.999121	0.974748
ENSG00000109133	TN_16h	overall	Wald ratio	1	0.118896	0.941436	1.00689	0.973614	0.448892
ENSG00000160284	TEM_LA	overall	Wald ratio	1	0.00225215	1.01152	1.05389	1.03249	0.0489673
ENSG00000117226	TN_5d	overall	Wald ratio	1	0.820499	0.977281	1.01838	0.997618	0.955905
ENSG00000124614	CD4_Naive_stim_40h	overall	Wald ratio	1	0.340467	0.990894	1.02682	1.0087	0.706534
ENSG00000158435	TCM_16h	overall	Wald ratio	1	0.259511	0.991204	1.03331	1.01204	0.637703
ENSG00000105607	TN_16h	overall	Wald ratio	1	0.106398	0.995166	1.05143	1.02291	0.422962
ENSG00000120675	TEM_5d	overall	Wald ratio	1	0.799647	0.990663	1.01225	1.0014	0.945092
ENSG00000161055	TN_0h	overall	Wald ratio	1	0.292617	0.994333	1.01904	1.00661	0.666824
ENSG00000149485	TN_40h	overall	Wald ratio	1	2.11401930493151e-09	0.936396	0.96724	0.951693	5.91587162292035e-07
ENSG00000146707	TN_IFN_40h	overall	Wald ratio	1	0.411795	0.974592	1.0106	0.992433	0.755156
ENSG00000136717	TEM_40h	overall	Wald ratio	1	0.807868	0.971648	1.02267	0.996831	0.948456
ENSG00000152495	CD4_Memory_uns_0h	overall	Wald ratio	1	0.935693	0.97351	1.02958	1.00115	0.981956
ENSG00000035141	TCM_40h	overall	Wald ratio	1	0.516095	0.953588	1.02416	0.988243	0.793285
ENSG00000129055	CD4_Naive_stim_40h	overall	Wald ratio	1	0.00620102	1.00752	1.04631	1.02673	0.0977516
ENSG00000234745	CD4_Memory_stim_40h	overall	Wald ratio	1	0.291128	0.968459	1.00966	0.988844	0.666824
ENSG00000079332	TCM_0h	overall	Wald ratio	1	0.0220869	1.00268	1.03514	1.01878	0.182048
ENSG00000125821	TN_16h	overall	Wald ratio	1	0.469548	0.988708	1.02494	1.00666	0.789603
ENSG00000131507	TCM_16h	overall	Wald ratio	1	0.862728	0.972268	1.03414	1.00272	0.965921
ENSG00000263272	nTreg_40h	overall	Wald ratio	1	0.179115	0.967767	1.00613	0.986764	0.560917
ENSG00000174837	TN_HSP_5d	overall	Wald ratio	1	0.825288	0.965862	1.02809	0.99649	0.959727
ENSG00000047662	TN_HSP_5d	overall	Wald ratio	1	0.086311	0.998286	1.02609	1.01209	0.400154
ENSG00000149084	CD4_Memory_stim_40h	overall	Wald ratio	1	0.00977469	0.946944	0.992545	0.969476	0.128725
ENSG00000234745	nTreg_40h	overall	Wald ratio	1	0.291128	0.973646	1.00804	0.990694	0.666824
ENSG00000243150	CD4_Naive_stim_5d	overall	Wald ratio	1	0.237839	0.991709	1.03411	1.01269	0.613152
ENSG00000124193	TN_40h	overall	Wald ratio	1	0.664812	0.976255	1.03839	1.00684	0.870489
ENSG00000239713	CD4_Naive_stim_40h	overall	Wald ratio	1	0.429731	0.977513	1.05489	1.01546	0.764417
ENSG00000146109	TEM_5d	overall	Wald ratio	1	0.0075831	1.01577	1.10741	1.0606	0.108269
ENSG00000267080	CD4_Memory_stim_40h	overall	Wald ratio	1	0.72904	0.97785	1.03253	1.00482	0.907286
ENSG00000160221	TEM_HLApositive_5d	overall	Wald ratio	1	0.397691	0.980728	1.00776	0.994151	0.742858
ENSG00000091136	TCM_16h	overall	Wald ratio	1	0.3529	0.978505	1.00778	0.993037	0.714072
ENSG00000235978	TN_5d	overall	Wald ratio	1	0.123104	0.93391	1.0082	0.970343	0.454716
ENSG00000269893	CD4_Naive_stim_40h	overall	Wald ratio	1	0.898989	0.979365	1.02402	1.00144	0.972527
ENSG00000149196	CD4_Naive_stim_40h	overall	Wald ratio	1	0.537221	0.970915	1.05827	1.01365	0.798167
ENSG00000197728	TN_IFN_5d	overall	Wald ratio	1	0.596677	0.983975	1.0285	1.00599	0.823994
ENSG00000184752	CD4_Naive_uns_0h	overall	Wald ratio	1	0.000488905	0.970705	0.9917	0.981146	0.0165236
ENSG00000230555	TN_40h	overall	Wald ratio	1	0.859003	0.962952	1.04632	1.00377	0.965921
ENSG00000145817	TCM_0h	overall	Wald ratio	1	0.488786	0.973693	1.01282	0.993066	0.793285
ENSG00000026297	TEM_40h	overall	Wald ratio	1	0.118645	0.995494	1.0406	1.0178	0.448892
ENSG00000174652	CD4_Memory_uns_0h	overall	Wald ratio	1	0.178455	0.961329	1.00736	0.984074	0.55935
ENSG00000100336	TEM_5d	overall	Wald ratio	1	0.357057	0.967628	1.01194	0.989535	0.714727
ENSG00000244752	CD4_Memory_stim_5d	overall	Wald ratio	1	0.492114	0.992109	1.01661	1.00428	0.793285
ENSG00000254682	CD4_Naive_uns_0h	overall	Wald ratio	1	0.344481	0.978373	1.00766	0.992911	0.706534
ENSG00000105053	CD4_Naive_stim_16h	overall	Wald ratio	1	0.0238733	1.00451	1.06552	1.03456	0.184019
ENSG00000164978	TN_40h	overall	Wald ratio	1	0.787185	0.986273	1.0184	1.00221	0.943651
ENSG00000120071	TN_IFN_5d	overall	Wald ratio	1	0.00473072	0.919517	0.984949	0.951671	0.0833655
ENSG00000124587	CD4_Memory_stim_16h	overall	Wald ratio	1	0.0706776	0.99868	1.03319	1.01579	0.356496
ENSG00000100612	TN_0h	overall	Wald ratio	1	0.973631	0.9725	1.02733	0.999538	0.99348
ENSG00000106153	TN_0h	overall	Wald ratio	1	0.955652	0.984338	1.01685	1.00046	0.988906
ENSG00000136371	CD4_Naive_stim_5d	overall	Wald ratio	1	0.342095	0.963291	1.01306	0.987864	0.706534
ENSG00000196810	TEM_40h	overall	Wald ratio	1	0.422027	0.961494	1.01658	0.988654	0.762197
ENSG00000138363	CD4_Naive_stim_5d	overall	Wald ratio	1	0.120105	0.939262	1.00726	0.972667	0.448952
ENSG00000175691	TN_40h	overall	Wald ratio	1	0.873853	0.984194	1.01892	1.00141	0.965921
ENSG00000085871	CD4_Naive_stim_5d	overall	Wald ratio	1	0.0339979	0.965828	0.998637	0.982095	0.239045
ENSG00000133731	TN_16h	overall	Wald ratio	1	0.424511	0.986705	1.0323	1.00925	0.762637
ENSG00000266472	TN_16h	overall	Wald ratio	1	0.17763	0.975276	1.14493	1.0567	0.557513
ENSG00000259001	TEM_40h	overall	Wald ratio	1	0.240065	0.96309	1.00946	0.986004	0.613152
ENSG00000188820	TEM_40h	overall	Wald ratio	1	0.340425	0.972437	1.0097	0.990896	0.706534
ENSG00000105750	TEM_40h	overall	Wald ratio	1	0.971133	0.971288	1.02847	0.999472	0.99348
ENSG00000240065	CD4_Naive_stim_16h	overall	Wald ratio	1	0.0483051	1.00025	1.06991	1.03449	0.285907
ENSG00000269893	CD4_Memory_stim_40h	overall	Wald ratio	1	0.831883	0.951814	1.04053	0.995185	0.962783
ENSG00000036448	TN_IFN_40h	overall	Wald ratio	1	0.737708	0.980803	1.01382	0.997175	0.914585
ENSG00000173890	CD4_Naive_uns_0h	overall	Wald ratio	1	0.70028	0.989393	1.016	1.00261	0.890547
ENSG00000160117	CD4_Naive_stim_40h	overall	Wald ratio	1	0.404892	0.972398	1.01136	0.991687	0.747789
ENSG00000168275	CD4_Naive_stim_40h	overall	Wald ratio	1	0.91118	0.968054	1.03706	1.00196	0.974748
ENSG00000186184	CD4_Naive_stim_5d	overall	Wald ratio	1	0.0225609	0.959354	0.996866	0.97793	0.182048
ENSG00000097046	CD4_Memory_stim_5d	overall	Wald ratio	1	0.480573	0.982892	1.03734	1.00975	0.793285
ENSG00000100075	TN_40h	overall	Wald ratio	1	0.364569	0.993101	1.01902	1.00598	0.720894
ENSG00000136371	TCM_40h	overall	Wald ratio	1	0.591381	0.952655	1.02803	0.989626	0.823994
ENSG00000182871	TN_HSP_5d	overall	Wald ratio	1	0.886073	0.982421	1.01544	0.998793	0.967418
ENSG00000154642	TEM_40h	overall	Wald ratio	1	0.426564	0.960899	1.01701	0.988555	0.762637
ENSG00000197043	TN_HSP_5d	overall	Wald ratio	1	9.23272592628671e-05	0.922267	0.973477	0.947526	0.0060239
ENSG00000198417	CD4_Naive_stim_5d	overall	Wald ratio	1	0.354676	0.951523	1.01797	0.984187	0.714072
ENSG00000204644	TN_cycling_5d	overall	Wald ratio	1	0.000167222	1.01254	1.04034	1.02635	0.00879613
ENSG00000214087	CD4_Naive_stim_16h	overall	Wald ratio	1	0.340063	0.993188	1.02	1.0065	0.706534
ENSG00000214078	TN_0h	overall	Wald ratio	1	0.438817	0.978445	1.0095	0.993849	0.766533
ENSG00000164823	TN_40h	overall	Wald ratio	1	0.484058	0.962662	1.01819	0.990038	0.793285
ENSG00000196151	TN_IFN_5d	overall	Wald ratio	1	0.435002	0.98543	1.0347	1.00976	0.766533
ENSG00000079257	TCM_40h	overall	Wald ratio	1	0.64076	0.982174	1.02966	1.00564	0.852397
ENSG00000143198	TN_5d	overall	Wald ratio	1	0.07428	0.969718	1.00144	0.985451	0.366292
ENSG00000130312	CD4_Memory_stim_5d	overall	Wald ratio	1	0.628283	0.977321	1.03872	1.00755	0.845421
ENSG00000144815	CD4_Memory_stim_5d	overall	Wald ratio	1	0.24486	0.98684	1.05327	1.01952	0.61709
ENSG00000130414	TN_HSP_5d	overall	Wald ratio	1	0.947572	0.975106	1.02385	0.999182	0.985471
ENSG00000172244	CD4_Memory_stim_5d	overall	Wald ratio	1	0.681432	0.970007	1.04769	1.0081	0.880876
ENSG00000136717	CD4_Memory_stim_16h	overall	Wald ratio	1	0.721922	0.959626	1.02896	0.993687	0.902854
ENSG00000123179	TN_40h	overall	Wald ratio	1	0.790552	0.988283	1.0156	1.00185	0.943732
ENSG00000237651	TN_cycling_5d	overall	Wald ratio	1	0.110628	0.971856	1.00293	0.987272	0.433901
ENSG00000147421	TN_5d	overall	Wald ratio	1	0.423434	0.989273	1.02601	1.00747	0.762197
ENSG00000144559	CD4_Memory_stim_40h	overall	Wald ratio	1	0.935628	0.968428	1.02998	0.998731	0.981956
ENSG00000105939	CD4_Memory_stim_5d	overall	Wald ratio	1	0.207411	0.969655	1.00671	0.98801	0.577347
ENSG00000243927	CD4_Memory_uns_0h	overall	Wald ratio	1	0.243034	0.988875	1.04513	1.01661	0.616643
ENSG00000181649	TN_40h	overall	Wald ratio	1	0.176793	0.960832	1.00738	0.983831	0.556134
ENSG00000151470	CD4_Naive_stim_5d	overall	Wald ratio	1	0.280099	0.961547	1.01141	0.986165	0.666824
ENSG00000004534	TN_0h	overall	Wald ratio	1	0.252596	0.987615	1.04855	1.01763	0.628211
ENSG00000124243	TN_0h	overall	Wald ratio	1	0.0557422	0.999625	1.03143	1.0154	0.307307
ENSG00000136240	TCM_0h	overall	Wald ratio	1	0.0873317	0.962727	1.00259	0.982459	0.40222
ENSG00000036448	TEM_5d	overall	Wald ratio	1	0.269821	0.989447	1.03867	1.01376	0.656823
ENSG00000133392	CD4_Memory_uns_0h	overall	Wald ratio	1	0.625432	0.981704	1.01116	0.996325	0.845421
ENSG00000166823	TN_IFN_5d	overall	Wald ratio	1	0.280388	0.951094	1.01463	0.98235	0.666824
ENSG00000084072	CD4_Memory_stim_5d	overall	Wald ratio	1	0.00455462	0.961126	0.992778	0.976823	0.0806686
ENSG00000163993	TN_16h	overall	Wald ratio	1	0.0353963	1.00131	1.03772	1.01935	0.241912
ENSG00000119632	TCM_0h	overall	Wald ratio	1	0.672001	0.983902	1.02549	1.00448	0.875153
ENSG00000122188	TN_16h	overall	Wald ratio	1	0.292585	0.990072	1.03367	1.01164	0.666824
ENSG00000141560	TN_cycling_40h	overall	Wald ratio	1	0.919186	0.978884	1.02395	1.00117	0.977413
ENSG00000104524	TN_40h	overall	Wald ratio	1	0.0662914	0.99763	1.07563	1.0359	0.343235
ENSG00000035141	CD4_Memory_stim_40h	overall	Wald ratio	1	0.580485	0.878677	1.07513	0.971952	0.822959
ENSG00000179630	CD4_Naive_stim_40h	overall	Wald ratio	1	0.408311	0.963769	1.01512	0.98911	0.751919
ENSG00000135778	TN_HSP_5d	overall	Wald ratio	1	0.919993	0.983546	1.01509	0.999192	0.977413
ENSG00000144815	CD4_Naive_stim_5d	overall	Wald ratio	1	0.24486	0.990334	1.03879	1.01427	0.61709
ENSG00000149485	nTreg_40h	overall	Wald ratio	1	0.0637067	0.967066	1.00093	0.983852	0.334855
ENSG00000171488	CD4_Naive_stim_40h	overall	Wald ratio	1	0.198998	0.987689	1.06129	1.02383	0.573802
ENSG00000123609	TCM_16h	overall	Wald ratio	1	0.59439	0.967756	1.01895	0.993022	0.823994
ENSG00000177465	CD4_Memory_stim_16h	overall	Wald ratio	1	0.292576	0.991528	1.02865	1.00992	0.666824
ENSG00000033178	TN_0h	overall	Wald ratio	1	0.49731	0.977577	1.01107	0.994184	0.793285
ENSG00000160284	CD4_Naive_stim_5d	overall	Wald ratio	1	0.000785349	1.01174	1.04541	1.02844	0.02338
ENSG00000158525	CD4_Naive_stim_5d	overall	Wald ratio	1	0.522155	0.990662	1.01865	1.00456	0.793285
ENSG00000178802	CD4_Naive_stim_5d	overall	Wald ratio	1	0.715424	0.966241	1.02385	0.994628	0.899524
ENSG00000130414	TN_40h	overall	Wald ratio	1	0.947572	0.974567	1.02438	0.999164	0.985471
ENSG00000271964	TN_0h	overall	Wald ratio	1	0.462239	0.98317	1.00774	0.995381	0.785099
ENSG00000175611	TN_IFN_40h	overall	Wald ratio	1	0.18902	0.963516	1.00737	0.985198	0.568809
ENSG00000114648	TN_16h	overall	Wald ratio	1	0.0430163	1.00046	1.02944	1.01485	0.267981
ENSG00000179344	TN_16h	overall	Wald ratio	1	0.70812	0.961571	1.02697	0.993735	0.894773
ENSG00000230555	CD4_Naive_stim_40h	overall	Wald ratio	1	0.859003	0.964737	1.044	1.00358	0.965921
ENSG00000160221	TEM_0h	overall	Wald ratio	1	0.397691	0.98081	1.00772	0.994176	0.742858
ENSG00000113300	TN_0h	overall	Wald ratio	1	0.292617	0.989005	1.03738	1.0129	0.666824
ENSG00000103550	TN_0h	overall	Wald ratio	1	0.273461	0.990407	1.03464	1.01228	0.661176
ENSG00000124588	TCM_40h	overall	Wald ratio	1	0.210252	0.967954	1.00719	0.987379	0.577347
ENSG00000197728	TN_NFKB	overall	Wald ratio	1	0.596677	0.984264	1.02798	1.00588	0.823994
ENSG00000176476	TN_0h	overall	Wald ratio	1	0.759137	0.985946	1.01959	1.00263	0.925893
ENSG00000130592	CD4_Memory_stim_16h	overall	Wald ratio	1	0.571258	0.97668	1.04369	1.00963	0.820071
ENSG00000142856	CD4_Memory_stim_5d	overall	Wald ratio	1	0.52262	0.978907	1.01089	0.99477	0.793285
ENSG00000273045	TN_0h	overall	Wald ratio	1	0.779857	0.983105	1.02297	1.00284	0.93905
ENSG00000175334	CD4_Naive_stim_16h	overall	Wald ratio	1	0.999492	0.943823	1.05948	0.999981	0.999492
ENSG00000141994	TN_cycling_40h	overall	Wald ratio	1	0.96011	0.974362	1.02499	0.999354	0.989822
ENSG00000197930	CD4_Memory_stim_5d	overall	Wald ratio	1	0.514604	0.959501	1.08603	1.02081	0.793285
ENSG00000239213	CD4_Memory_stim_40h	overall	Wald ratio	1	0.721273	0.982918	1.02521	1.00384	0.902854
ENSG00000130303	TN_16h	overall	Wald ratio	1	0.0100046	1.0055	1.04127	1.02323	0.128725
ENSG00000135047	TEM_16h	overall	Wald ratio	1	0.70177	0.983679	1.02475	1.004	0.890547
ENSG00000189077	TCM_40h	overall	Wald ratio	1	0.120131	0.994006	1.05344	1.02329	0.448952
ENSG00000085871	TN_IFN_5d	overall	Wald ratio	1	0.0339979	0.959673	0.998386	0.978838	0.239045
ENSG00000168958	TCM_16h	overall	Wald ratio	1	0.245098	0.990104	1.0397	1.0146	0.617467
ENSG00000158525	TN_5d	overall	Wald ratio	1	0.522155	0.990204	1.01958	1.00478	0.793285
ENSG00000134824	TCM_5d	overall	Wald ratio	1	0.0967956	0.963511	1.00308	0.983096	0.411411
ENSG00000198468	TN_5d	overall	Wald ratio	1	0.158269	0.971747	1.00468	0.988076	0.525438
ENSG00000149485	CD4_Memory_uns_0h	overall	Wald ratio	1	0.0637067	0.967037	1.00093	0.983838	0.334855
ENSG00000085063	CD4_Memory_stim_16h	overall	Wald ratio	1	0.126455	0.951565	1.00616	0.978484	0.45978
ENSG00000111144	CD4_Naive_stim_16h	overall	Wald ratio	1	0.195762	0.991735	1.04136	1.01624	0.571123
ENSG00000158525	CD4_Naive_uns_0h	overall	Wald ratio	1	0.522155	0.990454	1.01907	1.00466	0.793285
ENSG00000164346	CD4_Memory_stim_5d	overall	Wald ratio	1	0.911214	0.981513	1.02113	1.00113	0.974748
ENSG00000197345	CD4_Memory_stim_40h	overall	Wald ratio	1	0.0169669	1.01786	1.19725	1.10392	0.155913
ENSG00000101181	TEM_HLApositive_5d	overall	Wald ratio	1	0.698442	0.982482	1.02673	1.00436	0.890547
ENSG00000182648	CD4_Naive_stim_40h	overall	Wald ratio	1	0.328145	0.99101	1.02738	1.00903	0.699072
ENSG00000139192	TCM_5d	overall	Wald ratio	1	0.447618	0.989432	1.02436	1.00674	0.776325
ENSG00000122034	T_ER-stress_5d	overall	Wald ratio	1	0.482331	0.98951	1.02258	1.00591	0.793285
ENSG00000081665	TN_40h	overall	Wald ratio	1	0.140178	0.996675	1.02387	1.01018	0.486692
ENSG00000116830	TEM_16h	overall	Wald ratio	1	0.157846	0.990844	1.05827	1.024	0.525354
ENSG00000063660	CD4_Memory_stim_40h	overall	Wald ratio	1	0.765397	0.984625	1.02128	1.00279	0.927323
ENSG00000197728	TM_cycling_5d	overall	Wald ratio	1	0.596677	0.981907	1.03227	1.00678	0.823994
ENSG00000155542	TEM_5d	overall	Wald ratio	1	0.329148	0.959731	1.01387	0.986431	0.700766
ENSG00000161016	TN_IFN_5d	overall	Wald ratio	1	0.0134408	0.939541	0.992823	0.965815	0.149719
ENSG00000180992	CD4_Memory_stim_16h	overall	Wald ratio	1	0.576808	0.98493	1.02765	1.00606	0.82162
ENSG00000197111	CD4_Naive_stim_40h	overall	Wald ratio	1	0.655474	0.978799	1.03465	1.00634	0.860958
ENSG00000196329	CD4_Memory_uns_0h	overall	Wald ratio	1	0.803554	0.987248	1.0167	1.00187	0.946409
ENSG00000255320	TN_IFN_40h	overall	Wald ratio	1	2.90823777222567e-05	1.01693	1.04753	1.03212	0.00277777
ENSG00000076924	CD4_Naive_stim_16h	overall	Wald ratio	1	0.294255	0.989268	1.03627	1.0125	0.668293
ENSG00000198586	CD4_Memory_stim_5d	overall	Wald ratio	1	0.962304	0.978779	1.02276	1.00053	0.990187
ENSG00000248489	TCM_0h	overall	Wald ratio	1	0.976013	0.980623	1.01916	0.999704	0.994348
ENSG00000160014	TN_16h	overall	Wald ratio	1	0.0939948	0.953649	1.00373	0.97837	0.411411
ENSG00000112667	CD4_Memory_stim_40h	overall	Wald ratio	1	0.291182	0.978777	1.07414	1.02535	0.666824
ENSG00000237310	CD4_Naive_stim_16h	overall	Wald ratio	1	0.457427	0.96569	1.01584	0.990448	0.7832
ENSG00000240344	TN_cycling_40h	overall	Wald ratio	1	0.100004	0.996837	1.0369	1.01667	0.41195
ENSG00000160193	CD4_Naive_stim_5d	overall	Wald ratio	1	0.507388	0.967736	1.01635	0.991745	0.793285
ENSG00000197971	CD4_Memory_uns_0h	overall	Wald ratio	1	0.52517	0.982931	1.03431	1.00829	0.793446
ENSG00000182871	TN_0h	overall	Wald ratio	1	0.886073	0.984626	1.01347	0.998945	0.967418
ENSG00000148484	TN_5d	overall	Wald ratio	1	0.0489199	0.969483	0.999927	0.984587	0.286522
ENSG00000141994	TCM_40h	overall	Wald ratio	1	0.935612	0.980685	1.01812	0.999228	0.981956
ENSG00000213512	TEM_HLApositive_40h	overall	Wald ratio	1	0.449561	0.987994	1.02763	1.00762	0.776552
ENSG00000127952	CD4_Naive_stim_40h	overall	Wald ratio	1	0.504395	0.979042	1.01047	0.994633	0.793285
ENSG00000196810	CD4_Memory_stim_16h	overall	Wald ratio	1	0.379208	0.982043	1.04876	1.01485	0.734278
ENSG00000234171	TCM_5d	overall	Wald ratio	1	0.764123	0.948095	1.07527	1.00968	0.926836
ENSG00000179344	TEM_HLApositive_5d	overall	Wald ratio	1	0.497415	0.96313	1.01841	0.990385	0.793285
ENSG00000012963	TEM_40h	overall	Wald ratio	1	0.374096	0.984797	1.04159	1.01279	0.729019
ENSG00000065600	CD4_Naive_stim_16h	overall	Wald ratio	1	0.310442	0.970337	1.00962	0.989784	0.679552
ENSG00000084207	TN_NFKB	overall	Wald ratio	1	0.270578	0.974943	1.00714	0.99091	0.656823
ENSG00000116679	TN_40h	overall	Wald ratio	1	0.0238835	1.00451	1.06556	1.03459	0.184019
ENSG00000234171	CD4_Naive_stim_5d	overall	Wald ratio	1	0.764123	0.970862	1.04108	1.00536	0.926836
ENSG00000165948	CD4_Memory_stim_40h	overall	Wald ratio	1	0.753558	0.968796	1.04477	1.00606	0.92206
ENSG00000244879	TN_5d	overall	Wald ratio	1	0.578749	0.975329	1.01405	0.994501	0.821783
ENSG00000122873	TN_16h	overall	Wald ratio	1	0.117757	0.99358	1.05904	1.02579	0.447246
ENSG00000182552	TN_0h	overall	Wald ratio	1	0.331526	0.969307	1.01057	0.989726	0.703917
ENSG00000166896	CD4_Memory_uns_0h	overall	Wald ratio	1	0.248962	0.970284	1.00785	0.98889	0.620941
ENSG00000126267	CD4_Naive_stim_16h	overall	Wald ratio	1	0.62365	0.93706	1.03975	0.987068	0.845421
ENSG00000122873	CD4_Naive_stim_40h	overall	Wald ratio	1	0.0387774	1.00292	1.11651	1.05819	0.252728
ENSG00000099977	TEM_40h	overall	Wald ratio	1	0.70881	0.980045	1.0138	0.996779	0.894773
ENSG00000154642	TCM_5d	overall	Wald ratio	1	0.583451	0.958532	1.02412	0.990784	0.823994
ENSG00000169682	CD4_Naive_stim_40h	overall	Wald ratio	1	0.862988	0.982941	1.01453	0.998609	0.965921
ENSG00000143198	CD4_Memory_stim_40h	overall	Wald ratio	1	0.07428	0.927606	1.00352	0.964817	0.366292
ENSG00000164346	CD4_Memory_uns_0h	overall	Wald ratio	1	0.911214	0.98356	1.01875	1.001	0.974748
ENSG00000089693	CD4_Naive_stim_40h	overall	Wald ratio	1	0.0632566	0.998117	1.07265	1.03471	0.333973
ENSG00000272211	TEM_16h	overall	Wald ratio	1	0.587077	0.969653	1.0176	0.993336	0.823994
ENSG00000198912	CD4_Naive_stim_40h	overall	Wald ratio	1	0.710068	0.976707	1.03521	1.00553	0.896038
ENSG00000134202	CD4_Naive_stim_5d	overall	Wald ratio	1	0.876816	0.987393	1.01089	0.999071	0.965921
ENSG00000159063	CD4_Naive_stim_16h	overall	Wald ratio	1	0.986266	0.979036	1.0218	1.00019	0.998212
ENSG00000162620	CD4_Memory_stim_5d	overall	Wald ratio	1	0.342818	0.991805	1.02395	1.00775	0.706534
ENSG00000119688	TEM_40h	overall	Wald ratio	1	0.196748	0.945715	1.01155	0.978081	0.573043
ENSG00000157873	TN_40h	overall	Wald ratio	1	0.0442535	1.00097	1.07732	1.03844	0.273254
ENSG00000231887	CD4_Naive_stim_40h	overall	Wald ratio	1	0.586449	0.978208	1.03973	1.0085	0.823994
ENSG00000135778	TN_40h	overall	Wald ratio	1	0.929721	0.983359	1.01545	0.999278	0.980649
ENSG00000197728	TM_ER-stress_40h	overall	Wald ratio	1	0.596677	0.980365	1.0351	1.00736	0.823994
ENSG00000214078	TN_16h	overall	Wald ratio	1	0.438817	0.982224	1.00781	0.994934	0.766533
ENSG00000123219	TN_cycling_40h	overall	Wald ratio	1	0.841062	0.981955	1.01494	0.998311	0.96501
ENSG00000166140	TN_40h	overall	Wald ratio	1	0.00133725	1.01024	1.04311	1.02654	0.0357078
ENSG00000074319	TN_cycling_40h	overall	Wald ratio	1	0.317622	0.98939	1.03341	1.01116	0.685866
ENSG00000083845	TCM_5d	overall	Wald ratio	1	0.164924	0.977295	1.1441	1.05742	0.538084
ENSG00000166796	TEM_5d	overall	Wald ratio	1	0.521785	0.990409	1.01918	1.00469	0.793285
ENSG00000161016	CD4_Naive_stim_40h	overall	Wald ratio	1	0.0152354	0.950493	0.994612	0.972303	0.15141
ENSG00000186468	CD4_Naive_stim_5d	overall	Wald ratio	1	0.0213916	0.941629	0.995198	0.968043	0.181683
ENSG00000167220	TN_16h	overall	Wald ratio	1	0.0893555	0.954465	1.00333	0.978594	0.410191
ENSG00000189362	CD4_Naive_stim_40h	overall	Wald ratio	1	0.113996	0.961998	1.00416	0.982854	0.438881
ENSG00000197728	TN_cycling_5d	overall	Wald ratio	1	0.596677	0.983595	1.02919	1.00614	0.823994
ENSG00000242086	CD4_Naive_stim_5d	overall	Wald ratio	1	0.609293	0.946029	1.03307	0.98859	0.836135
ENSG00000154328	TCM_5d	overall	Wald ratio	1	0.762846	0.980631	1.02704	1.00357	0.926836
ENSG00000101181	TN_40h	overall	Wald ratio	1	0.0395204	1.00059	1.02414	1.0123	0.252728
ENSG00000153048	CD4_Memory_uns_0h	overall	Wald ratio	1	0.568045	0.986832	1.02445	1.00546	0.818378
ENSG00000136378	TM_ER-stress_40h	overall	Wald ratio	1	0.0391851	0.964997	0.999095	0.981898	0.252728
ENSG00000105053	CD4_Naive_stim_40h	overall	Wald ratio	1	0.0172664	1.0054	1.0571	1.03092	0.157934
ENSG00000245954	CD4_Naive_stim_5d	overall	Wald ratio	1	0.994592	0.985574	1.01474	1.00005	0.998212
ENSG00000214078	TN_HSP_5d	overall	Wald ratio	1	0.438817	0.977862	1.00976	0.993681	0.766533
ENSG00000267458	CD4_Naive_stim_16h	overall	Wald ratio	1	0.0597715	0.998881	1.05706	1.02756	0.319207
ENSG00000160124	TN_HSP_5d	overall	Wald ratio	1	0.240266	0.989969	1.04104	1.01518	0.613152
ENSG00000126432	CD4_Naive_stim_16h	overall	Wald ratio	1	0.0159664	1.00661	1.06609	1.03592	0.15141
ENSG00000187624	TM_ER-stress_40h	overall	Wald ratio	1	0.500014	0.990336	1.0201	1.00511	0.793285
ENSG00000159228	TEM_HLApositive_40h	overall	Wald ratio	1	0.412951	0.951218	1.02075	0.985373	0.755492
ENSG00000165410	CD4_Naive_stim_40h	overall	Wald ratio	1	0.126355	0.993885	1.05086	1.02197	0.45978
ENSG00000174775	TN_40h	overall	Wald ratio	1	0.634997	0.963383	1.02302	0.992753	0.848441
ENSG00000184903	TN_16h	overall	Wald ratio	1	0.471624	0.969647	1.01437	0.991755	0.789603
ENSG00000101236	CD4_Memory_stim_40h	overall	Wald ratio	1	0.0937125	0.940905	1.00477	0.972312	0.411411
ENSG00000171202	TCM_16h	overall	Wald ratio	1	0.00896032	0.964046	0.994781	0.979293	0.123642
ENSG00000186184	CD4_Naive_uns_0h	overall	Wald ratio	1	0.0225609	0.949949	0.996123	0.972762	0.182048
ENSG00000246898	CD4_Memory_stim_5d	overall	Wald ratio	1	0.970766	0.979659	1.01999	0.999623	0.99348
ENSG00000134779	TCM_40h	overall	Wald ratio	1	0.504284	0.990623	1.01934	1.00488	0.793285
ENSG00000133106	TCM_0h	overall	Wald ratio	1	0.84195	0.980998	1.01576	0.99823	0.96501
ENSG00000184840	TN_40h	overall	Wald ratio	1	0.0921168	0.994309	1.07838	1.03549	0.411411
ENSG00000111906	TN_16h	overall	Wald ratio	1	0.0344019	1.00209	1.05641	1.0289	0.240341
ENSG00000197728	T_ER-stress_5d	overall	Wald ratio	1	0.596677	0.983715	1.02898	1.00609	0.823994
ENSG00000165171	CD4_Memory_uns_0h	overall	Wald ratio	1	9.58036517818004e-08	0.952533	0.977754	0.965062	1.55870313457087e-05
ENSG00000273314	CD4_Memory_stim_5d	overall	Wald ratio	1	0.430229	0.989199	1.02582	1.00734	0.76472
ENSG00000124570	TCM_16h	overall	Wald ratio	1	0.224686	0.990351	1.04213	1.01591	0.589832
ENSG00000157978	CD4_Memory_uns_0h	overall	Wald ratio	1	0.426061	0.972322	1.01193	0.991926	0.762637
ENSG00000127399	TCM_16h	overall	Wald ratio	1	0.989536	0.985968	1.01404	0.999906	0.998212
ENSG00000156261	CD4_Naive_stim_5d	overall	Wald ratio	1	0.388652	0.990677	1.02437	1.00738	0.738661
ENSG00000083845	TN_0h	overall	Wald ratio	1	0.279484	0.980543	1.07039	1.02448	0.666824
ENSG00000245954	TCM_40h	overall	Wald ratio	1	0.994592	0.983503	1.01689	1.00006	0.998212
ENSG00000245937	TN_40h	overall	Wald ratio	1	0.00562599	0.924517	0.986666	0.955086	0.0923931
ENSG00000168268	TCM_40h	overall	Wald ratio	1	0.0101751	1.00416	1.03135	1.01767	0.128725
ENSG00000186792	CD4_Naive_stim_5d	overall	Wald ratio	1	0.783603	0.981273	1.02538	1.00309	0.942231
ENSG00000147421	CD4_Memory_stim_40h	overall	Wald ratio	1	0.423434	0.986586	1.03267	1.00937	0.762197
ENSG00000213512	TN_IFN_5d	overall	Wald ratio	1	0.844435	0.986307	1.017	1.00154	0.96501
ENSG00000012963	TN_40h	overall	Wald ratio	1	0.374096	0.988533	1.03115	1.00962	0.729019
ENSG00000081665	TEM_40h	overall	Wald ratio	1	0.140178	0.995879	1.02969	1.01264	0.486692
ENSG00000134285	TN_5d	overall	Wald ratio	1	0.683337	0.953131	1.07598	1.0127	0.882686
ENSG00000099330	CD4_Naive_stim_5d	overall	Wald ratio	1	0.576601	0.982708	1.03184	1.00697	0.82162
ENSG00000116679	TEM_5d	overall	Wald ratio	1	0.0238835	1.00339	1.04894	1.02592	0.184019
ENSG00000178381	TN_cycling_40h	overall	Wald ratio	1	0.00122879	0.916804	0.978943	0.947364	0.0341136
ENSG00000142188	TN_0h	overall	Wald ratio	1	0.192962	0.964874	1.00724	0.98583	0.569124
ENSG00000215845	TN_0h	overall	Wald ratio	1	0.694573	0.972135	1.01901	0.995294	0.888993
ENSG00000161055	TCM_5d	overall	Wald ratio	1	0.292617	0.993378	1.0223	1.00773	0.666824
ENSG00000221923	CD4_Memory_stim_5d	overall	Wald ratio	1	0.580753	0.983503	1.00936	0.99635	0.822959
ENSG00000185324	TN_0h	overall	Wald ratio	1	0.01786	1.00339	1.03647	1.01979	0.16019
ENSG00000137106	CD4_Naive_uns_0h	overall	Wald ratio	1	0.873958	0.985626	1.01239	0.998917	0.965921
ENSG00000048162	CD4_Naive_stim_5d	overall	Wald ratio	1	0.311382	0.931385	1.02292	0.976081	0.679852
ENSG00000221923	TN_HSP_5d	overall	Wald ratio	1	0.580753	0.979116	1.0119	0.995371	0.822959
ENSG00000184752	TN_0h	overall	Wald ratio	1	0.000488905	0.970684	0.991694	0.981133	0.0165236
ENSG00000147421	CD4_Naive_stim_5d	overall	Wald ratio	1	0.423434	0.99078	1.0223	1.00641	0.762197
ENSG00000148484	CD4_Naive_stim_16h	overall	Wald ratio	1	0.8898	0.972156	1.03307	1.00215	0.968124
ENSG00000131507	CD4_Naive_stim_40h	overall	Wald ratio	1	0.862728	0.96663	1.04134	1.00329	0.965921
ENSG00000178209	TCM_16h	overall	Wald ratio	1	0.399492	0.965109	1.09315	1.02714	0.743513
ENSG00000101751	CD4_Memory_stim_40h	overall	Wald ratio	1	0.0548099	0.950543	1.00052	0.975211	0.307134
ENSG00000112667	TEM_16h	overall	Wald ratio	1	0.291182	0.986705	1.04563	1.01574	0.666824
ENSG00000131507	TCM_0h	overall	Wald ratio	1	0.0738381	0.998053	1.04329	1.02042	0.366292
ENSG00000100376	TN_5d	overall	Wald ratio	1	0.003534	0.967488	0.993535	0.980425	0.0657549
ENSG00000272211	CD4_Memory_stim_16h	overall	Wald ratio	1	0.463631	0.970269	1.01385	0.991819	0.785176
ENSG00000137806	CD4_Memory_stim_40h	overall	Wald ratio	1	0.327907	0.916125	1.0297	0.971254	0.699072
ENSG00000164308	TEM_5d	overall	Wald ratio	1	0.993365	0.9879	1.01214	0.999949	0.998212
ENSG00000188428	CD4_Naive_stim_40h	overall	Wald ratio	1	0.349406	0.989376	1.03066	1.00981	0.710182
ENSG00000174837	TCM_40h	overall	Wald ratio	1	0.461008	0.976442	1.01087	0.993505	0.784608
ENSG00000187994	TEM_40h	overall	Wald ratio	1	0.347504	0.985068	1.04367	1.01394	0.710094
ENSG00000260708	TCM_16h	overall	Wald ratio	1	0.629474	0.979471	1.01263	0.995911	0.845421
ENSG00000171067	CD4_Naive_stim_5d	overall	Wald ratio	1	0.62569	0.973391	1.01635	0.99464	0.845421
ENSG00000233184	CD4_Naive_stim_40h	overall	Wald ratio	1	0.576662	0.959438	1.02332	0.990863	0.82162
ENSG00000126267	TN_40h	overall	Wald ratio	1	0.362274	0.907586	1.03606	0.969699	0.717994
ENSG00000231887	CD4_Naive_uns_0h	overall	Wald ratio	1	0.586449	0.984836	1.02739	1.00589	0.823994
ENSG00000144867	TN_40h	overall	Wald ratio	1	0.465526	0.969108	1.07102	1.01879	0.785278
ENSG00000236935	TEM_5d	overall	Wald ratio	1	0.0143857	1.00417	1.03831	1.0211	0.15141
ENSG00000156261	TEM_0h	overall	Wald ratio	1	0.388652	0.989122	1.02851	1.00862	0.738661
ENSG00000171806	CD4_Memory_stim_16h	overall	Wald ratio	1	0.307451	0.985749	1.04659	1.01572	0.675543
ENSG00000174749	TN_40h	overall	Wald ratio	1	0.490057	0.979321	1.04458	1.01142	0.793285
ENSG00000079332	CD4_Naive_uns_0h	overall	Wald ratio	1	0.0625052	0.999173	1.03303	1.01596	0.33178
ENSG00000181649	TN_HSP_5d	overall	Wald ratio	1	0.262451	0.953918	1.01294	0.982985	0.64312
ENSG00000106733	TEM_16h	overall	Wald ratio	1	0.463019	0.978737	1.04835	1.01295	0.785176
ENSG00000186432	TCM_16h	overall	Wald ratio	1	0.373661	0.960137	1.11438	1.03439	0.729019
ENSG00000175634	TN_40h	overall	Wald ratio	1	0.27841	0.980865	1.06943	1.02419	0.666824
ENSG00000184752	TEM_16h	overall	Wald ratio	1	0.000488905	0.872336	0.962439	0.916281	0.0165236
ENSG00000244752	CD4_Memory_uns_0h	overall	Wald ratio	1	0.455368	0.993173	1.0154	1.00422	0.780912
ENSG00000172954	TN_0h	overall	Wald ratio	1	0.211416	0.970447	1.00666	0.988388	0.578109
ENSG00000107796	CD4_Memory_stim_16h	overall	Wald ratio	1	0.864616	0.974452	1.02198	0.997931	0.965921
ENSG00000160221	CD4_Memory_uns_0h	overall	Wald ratio	1	0.397691	0.98232	1.00711	0.994637	0.742858
ENSG00000158525	CD4_Memory_stim_5d	overall	Wald ratio	1	0.522155	0.991661	1.01663	1.00407	0.793285
ENSG00000156030	CD4_Naive_uns_0h	overall	Wald ratio	1	0.515281	0.974705	1.01293	0.993635	0.793285
ENSG00000203778	CD4_Naive_stim_16h	overall	Wald ratio	1	0.00739345	0.964376	0.994396	0.979271	0.108269
ENSG00000126878	TCM_40h	overall	Wald ratio	1	0.338736	0.98868	1.03365	1.01091	0.706534
ENSG00000026297	TEM_0h	overall	Wald ratio	1	0.23548	0.993764	1.02577	1.00964	0.608351
ENSG00000279159	CD4_Memory_uns_0h	overall	Wald ratio	1	0.548971	0.987897	1.02317	1.00538	0.805834
ENSG00000133313	TCM_16h	overall	Wald ratio	1	0.592544	0.970262	1.01739	0.993546	0.823994
ENSG00000035115	TN_5d	overall	Wald ratio	1	0.0513085	0.999915	1.03026	1.01497	0.296451
ENSG00000173917	TN_0h	overall	Wald ratio	1	0.214353	0.99463	1.02429	1.00935	0.578109
ENSG00000123179	TN_cycling_40h	overall	Wald ratio	1	0.790552	0.978399	1.0291	1.00343	0.943732
ENSG00000151665	CD4_Naive_stim_16h	overall	Wald ratio	1	0.688092	0.972043	1.01889	0.995191	0.885088
ENSG00000160213	CD4_Naive_stim_40h	overall	Wald ratio	1	0.67671	0.988992	1.0172	1.003	0.877202
ENSG00000175643	TN_IFN_5d	overall	Wald ratio	1	0.467901	0.988872	1.02465	1.0066	0.78802
ENSG00000174837	TN_cycling_40h	overall	Wald ratio	1	0.968202	0.983322	1.01767	1.00035	0.993335
ENSG00000170634	CD4_Naive_stim_5d	overall	Wald ratio	1	0.849038	0.971134	1.0244	0.997411	0.965682
ENSG00000196683	TEM_0h	overall	Wald ratio	1	0.0234775	1.00236	1.03309	1.0176	0.184019
ENSG00000129925	TN_LA	overall	Wald ratio	1	0.00847033	1.00757	1.05282	1.02994	0.118754
ENSG00000135047	TN_NFKB	overall	Wald ratio	1	0.70177	0.981808	1.02765	1.00447	0.890547
ENSG00000173208	CD4_Naive_stim_5d	overall	Wald ratio	1	0.317749	0.969394	1.01015	0.98956	0.685866
ENSG00000142856	TN_40h	overall	Wald ratio	1	0.52262	0.960228	1.02083	0.990068	0.793285
ENSG00000135047	TEM_0h	overall	Wald ratio	1	0.723856	0.986328	1.02002	1.00303	0.904465
ENSG00000182742	CD4_Naive_uns_0h	overall	Wald ratio	1	0.148614	0.993951	1.04088	1.01714	0.503977
ENSG00000189077	TN_40h	overall	Wald ratio	1	0.120131	0.995978	1.03552	1.01555	0.448952
ENSG00000004534	TCM_0h	overall	Wald ratio	1	0.252596	0.990415	1.03732	1.0136	0.628211
ENSG00000160284	CD4_Naive_stim_40h	overall	Wald ratio	1	0.000785349	1.01189	1.046	1.02881	0.02338
ENSG00000158525	TEM_HLApositive_5d	overall	Wald ratio	1	0.522155	0.988879	1.02227	1.00544	0.793285
ENSG00000100410	CD4_Naive_stim_40h	overall	Wald ratio	1	0.294981	0.987442	1.04252	1.01461	0.668293
ENSG00000083845	nTreg_40h	overall	Wald ratio	1	7.53046374208183e-05	1.02847	1.08666	1.05716	0.00543125
ENSG00000271553	CD4_Naive_uns_0h	overall	Wald ratio	1	0.140521	0.995295	1.03387	1.0144	0.487401
ENSG00000010626	CD4_Naive_stim_5d	overall	Wald ratio	1	0.26131	0.983337	1.06388	1.02282	0.640998
ENSG00000124614	TM_ER-stress_40h	overall	Wald ratio	1	0.348293	0.99154	1.02438	1.00783	0.710094
ENSG00000187624	TCM_40h	overall	Wald ratio	1	0.500014	0.991592	1.01745	1.00444	0.793285
ENSG00000083845	CD4_Memory_stim_5d	overall	Wald ratio	1	0.164924	0.979834	1.12683	1.05077	0.538084
ENSG00000153814	CD4_Memory_uns_0h	overall	Wald ratio	1	0.883302	0.978362	1.01901	0.998477	0.967418
ENSG00000143198	TEM_5d	overall	Wald ratio	1	0.07428	0.961302	1.00185	0.981365	0.366292
ENSG00000197345	CD4_Memory_stim_5d	overall	Wald ratio	1	0.00708726	1.00726	1.047	1.02694	0.105048
ENSG00000234719	CD4_Naive_uns_0h	overall	Wald ratio	1	0.00794347	0.968317	0.995166	0.98165	0.112041
ENSG00000026751	CD4_Naive_stim_40h	overall	Wald ratio	1	0.651938	0.970642	1.01882	0.994441	0.860071
ENSG00000173272	TN_5d	overall	Wald ratio	1	0.0357198	0.937051	0.997759	0.966929	0.241912
ENSG00000160124	CD4_Memory_stim_40h	overall	Wald ratio	1	0.240266	0.98934	1.04368	1.01615	0.613152
ENSG00000036257	TN_40h	overall	Wald ratio	1	0.643756	0.966277	1.02143	0.993473	0.853948
ENSG00000085871	CD4_Naive_uns_0h	overall	Wald ratio	1	0.241037	0.992442	1.03063	1.01136	0.613152
ENSG00000141698	TN_HSP_5d	overall	Wald ratio	1	0.309706	0.990262	1.03132	1.01058	0.678504
ENSG00000147419	CD4_Memory_stim_5d	overall	Wald ratio	1	0.444099	0.96031	1.01791	0.988692	0.771611
ENSG00000171840	TCM_16h	overall	Wald ratio	1	0.13302	0.994644	1.04146	1.01778	0.4748
ENSG00000149485	TCM_5d	overall	Wald ratio	1	4.06505752895165e-09	0.911864	0.954907	0.933137	8.21401621077035e-07
ENSG00000136425	CD4_Naive_stim_40h	overall	Wald ratio	1	0.564023	0.985577	1.027	1.00608	0.815058
ENSG00000107099	TCM_0h	overall	Wald ratio	1	0.301198	0.966213	1.01069	0.988201	0.672147
ENSG00000152527	TN_0h	overall	Wald ratio	1	0.401938	0.990193	1.02489	1.00739	0.744889
ENSG00000135047	TCM_0h	overall	Wald ratio	1	0.723856	0.985361	1.02146	1.00325	0.904465
ENSG00000103202	TEM_5d	overall	Wald ratio	1	0.595882	0.954159	1.0273	0.990057	0.823994
ENSG00000033178	TEM_16h	overall	Wald ratio	1	0.362161	0.924276	1.02918	0.975318	0.717994
ENSG00000109775	CD4_Memory_stim_16h	overall	Wald ratio	1	0.439114	0.98676	1.03119	1.00873	0.766604
ENSG00000117226	TN_16h	overall	Wald ratio	1	0.924849	0.973289	1.02489	0.998758	0.978413
ENSG00000204644	TEM_HLApositive_5d	overall	Wald ratio	1	0.000167222	1.01186	1.03811	1.0249	0.00879613
ENSG00000267080	TEM_5d	overall	Wald ratio	1	0.3388	0.992417	1.02237	1.00728	0.706534
ENSG00000100592	TN_0h	overall	Wald ratio	1	0.425898	0.986613	1.03244	1.00926	0.762637
ENSG00000048162	TN_40h	overall	Wald ratio	1	0.320813	0.942899	1.01945	0.980426	0.690025
ENSG00000214078	TCM_LA	overall	Wald ratio	1	0.438817	0.979394	1.00907	0.994122	0.766533
ENSG00000141295	CD4_Memory_uns_0h	overall	Wald ratio	1	0.0846259	0.960031	1.00261	0.98109	0.394431
ENSG00000161558	TN_40h	overall	Wald ratio	1	0.861501	0.970339	1.02551	0.997542	0.965921
ENSG00000075292	TN_0h	overall	Wald ratio	1	0.636779	0.934378	1.04239	0.986909	0.849525
ENSG00000117632	TCM_0h	overall	Wald ratio	1	0.757608	0.986992	1.01815	1.00245	0.925157
ENSG00000167671	TCM_16h	overall	Wald ratio	1	0.925629	0.974616	1.02869	1.00129	0.978794
ENSG00000147421	CD4_Naive_stim_40h	overall	Wald ratio	1	0.423434	0.987089	1.03142	1.00901	0.762197
ENSG00000143252	CD4_Naive_stim_5d	overall	Wald ratio	1	0.803945	0.975836	1.03206	1.00355	0.946598
ENSG00000128604	TEM_40h	overall	Wald ratio	1	0.028698	0.952187	0.997315	0.97449	0.212133
ENSG00000182247	TN_5d	overall	Wald ratio	1	0.0921429	0.957261	1.00331	0.980016	0.411411
ENSG00000272831	CD4_Naive_stim_40h	overall	Wald ratio	1	0.646883	0.97911	1.0132	0.996009	0.855499
ENSG00000237310	TCM_40h	overall	Wald ratio	1	0.807683	0.977807	1.01764	0.997524	0.948456
ENSG00000221923	TN_IFN_5d	overall	Wald ratio	1	0.534862	0.982291	1.00932	0.995712	0.798167
ENSG00000147684	TN_HSP_5d	overall	Wald ratio	1	0.435967	0.963478	1.01617	0.989474	0.766533
ENSG00000197111	CD4_Memory_stim_5d	overall	Wald ratio	1	0.655474	0.972766	1.04486	1.00817	0.860958
ENSG00000174574	CD4_Memory_stim_16h	overall	Wald ratio	1	0.968487	0.970493	1.03167	1.00062	0.993335
ENSG00000022556	TCM_16h	overall	Wald ratio	1	0.0962837	0.960826	1.00328	0.981823	0.411411
ENSG00000164008	CD4_Naive_stim_40h	overall	Wald ratio	1	0.921064	0.987292	1.01425	1.00068	0.977958
ENSG00000165948	TCM_40h	overall	Wald ratio	1	0.394826	0.987806	1.03158	1.00946	0.742858
ENSG00000211751	TEM_40h	overall	Wald ratio	1	0.406441	0.98479	1.03858	1.01133	0.749362
ENSG00000130592	TN_0h	overall	Wald ratio	1	0.708425	0.977859	1.0335	1.00529	0.894773
ENSG00000254859	TN_5d	overall	Wald ratio	1	0.315161	0.977039	1.00752	0.99216	0.681786
ENSG00000108384	CD4_Memory_stim_40h	overall	Wald ratio	1	0.106499	0.987223	1.14212	1.06185	0.422962
ENSG00000134809	T_ER-stress_5d	overall	Wald ratio	1	0.42011	0.987665	1.0302	1.00871	0.760834
ENSG00000198937	TN_0h	overall	Wald ratio	1	0.484233	0.985967	1.03027	1.00787	0.793285
ENSG00000196236	TN_40h	overall	Wald ratio	1	0.563542	0.977749	1.04217	1.00945	0.814949
ENSG00000149485	TCM_16h	overall	Wald ratio	1	4.06505752895165e-09	0.940344	0.969707	0.954913	8.21401621077035e-07
ENSG00000079332	TN_5d	overall	Wald ratio	1	0.0220869	1.00321	1.04231	1.02258	0.182048
ENSG00000119013	CD4_Memory_stim_5d	overall	Wald ratio	1	0.218244	0.983612	1.07504	1.02831	0.581874
ENSG00000070770	CD4_Memory_stim_16h	overall	Wald ratio	1	0.188097	0.99465	1.02768	1.01103	0.568809
ENSG00000258757	CD4_Memory_stim_5d	overall	Wald ratio	1	0.800563	0.974771	1.03367	1.00379	0.945113
ENSG00000142606	TN_HSP_5d	overall	Wald ratio	1	0.0109188	0.9454	0.992732	0.968777	0.131728
ENSG00000161929	TN_0h	overall	Wald ratio	1	0.411517	0.962598	1.01573	0.988807	0.755156
ENSG00000141994	TN_0h	overall	Wald ratio	1	0.752315	0.979554	1.029	1.00397	0.92206
ENSG00000182648	CD4_Memory_stim_40h	overall	Wald ratio	1	0.328145	0.99069	1.02837	1.00936	0.699072
ENSG00000189306	CD4_Naive_stim_16h	overall	Wald ratio	1	0.47918	0.970761	1.01403	0.992159	0.793285
ENSG00000137193	CD4_Memory_stim_5d	overall	Wald ratio	1	0.437991	0.952943	1.02109	0.986427	0.766533
ENSG00000268516	TN_5d	overall	Wald ratio	1	0.703102	0.986878	1.01978	1.00319	0.892075
ENSG00000259363	CD4_Naive_stim_40h	overall	Wald ratio	1	0.353073	0.936731	1.02361	0.979208	0.714072
ENSG00000240065	TN_cycling_5d	overall	Wald ratio	1	0.0483051	1.00017	1.04802	1.02382	0.285907
ENSG00000138767	TCM_5d	overall	Wald ratio	1	0.241282	0.992575	1.03005	1.01114	0.613152
ENSG00000246174	TCM_5d	overall	Wald ratio	1	0.989508	0.98393	1.01655	1.00011	0.998212
ENSG00000100376	TCM_40h	overall	Wald ratio	1	0.003534	0.962337	0.992495	0.977299	0.0657549
ENSG00000161055	TN_5d	overall	Wald ratio	1	0.292617	0.993599	1.02154	1.00747	0.666824
ENSG00000160124	TN_cycling_5d	overall	Wald ratio	1	0.0461874	1.00025	1.03002	1.01503	0.27958
ENSG00000141560	TN_40h	overall	Wald ratio	1	0.919186	0.981924	1.02044	1.001	0.977413
ENSG00000110911	TN_16h	overall	Wald ratio	1	2.97788872698921e-05	1.02739	1.0777	1.05225	0.00277777
ENSG00000243926	TN_5d	overall	Wald ratio	1	0.131474	0.946875	1.00713	0.97654	0.471203
ENSG00000146409	TN_16h	overall	Wald ratio	1	0.919371	0.976418	1.02175	0.998829	0.977413
ENSG00000160213	TN_0h	overall	Wald ratio	1	0.67671	0.986845	1.02061	1.00358	0.877202
ENSG00000160124	CD4_Memory_uns_0h	overall	Wald ratio	1	0.0461874	1.00025	1.03008	1.01506	0.27958
ENSG00000139625	TN_0h	overall	Wald ratio	1	0.369957	0.972021	1.01062	0.991133	0.726213
ENSG00000105939	TEM_16h	overall	Wald ratio	1	0.400026	0.959653	1.01658	0.987705	0.743513
ENSG00000134824	TN_5d	overall	Wald ratio	1	0.0652976	0.942614	1.00182	0.971765	0.339645
ENSG00000124614	T_ER-stress_5d	overall	Wald ratio	1	0.340467	0.990464	1.02811	1.00911	0.706534
ENSG00000188820	TCM_5d	overall	Wald ratio	1	0.286654	0.990827	1.03166	1.01104	0.666824
ENSG00000197894	CD4_Naive_stim_16h	overall	Wald ratio	1	0.472114	0.93072	1.03382	0.980915	0.789603
ENSG00000152219	CD4_Memory_stim_16h	overall	Wald ratio	1	0.0243993	1.00271	1.04002	1.0212	0.187169
ENSG00000177030	TN_IFN_5d	overall	Wald ratio	1	0.61979	0.954884	1.0279	0.990718	0.843426
ENSG00000063660	TCM_40h	overall	Wald ratio	1	0.728865	0.980415	1.02868	1.00426	0.907286
ENSG00000163171	CD4_Naive_stim_40h	overall	Wald ratio	1	0.539517	0.965189	1.01871	0.991589	0.798167
ENSG00000204920	CD4_Naive_stim_5d	overall	Wald ratio	1	0.532478	0.988926	1.02178	1.00522	0.798167
ENSG00000184752	TN_HSP_5d	overall	Wald ratio	1	0.000488905	0.952921	0.986574	0.969601	0.0165236
ENSG00000271964	CD4_Memory_uns_0h	overall	Wald ratio	1	0.462239	0.980303	1.00908	0.994588	0.785099
ENSG00000187624	TCM_16h	overall	Wald ratio	1	0.500014	0.99199	1.01662	1.00423	0.793285
ENSG00000241945	CD4_Naive_uns_0h	overall	Wald ratio	1	0.288322	0.976945	1.00696	0.991838	0.666824
ENSG00000134202	CD4_Memory_uns_0h	overall	Wald ratio	1	0.876816	0.986505	1.01166	0.999005	0.965921
ENSG00000054282	CD4_Naive_stim_5d	overall	Wald ratio	1	0.0131189	1.00469	1.04071	1.02254	0.148015
ENSG00000158006	TN_0h	overall	Wald ratio	1	0.773822	0.984248	1.02156	1.00273	0.934689
ENSG00000272211	CD4_Memory_uns_0h	overall	Wald ratio	1	0.463631	0.980353	1.00908	0.994614	0.785176
ENSG00000120675	TEM_40h	overall	Wald ratio	1	0.799647	0.989407	1.01391	1.00159	0.945092
ENSG00000258757	TN_5d	overall	Wald ratio	1	0.800563	0.978709	1.02828	1.00319	0.945113
ENSG00000124243	TN_40h	overall	Wald ratio	1	0.0993864	0.99652	1.04112	1.01857	0.41195
ENSG00000157978	TCM_0h	overall	Wald ratio	1	0.426061	0.973639	1.01135	0.992314	0.762637
ENSG00000128928	CD4_Naive_stim_5d	overall	Wald ratio	1	0.427767	0.961056	1.01698	0.988623	0.764213
ENSG00000076924	CD4_Naive_stim_40h	overall	Wald ratio	1	0.460278	0.982679	1.03935	1.01062	0.784608
ENSG00000204161	TCM_16h	overall	Wald ratio	1	0.536541	0.981285	1.03696	1.00874	0.798167
ENSG00000134202	TN_HSP_5d	overall	Wald ratio	1	0.79987	0.986601	1.01045	0.998456	0.945092
ENSG00000111671	TN_16h	overall	Wald ratio	1	0.882391	0.977222	1.02	0.998384	0.967174
ENSG00000164978	TN_16h	overall	Wald ratio	1	0.562634	0.988779	1.02096	1.00474	0.81444
ENSG00000164008	CD4_Memory_stim_5d	overall	Wald ratio	1	0.0488635	1.00007	1.02987	1.01486	0.286522
ENSG00000197043	TN_0h	overall	Wald ratio	1	0.000327112	0.94651	0.983965	0.965056	0.0132433
ENSG00000122034	CD4_Naive_stim_40h	overall	Wald ratio	1	0.0219603	1.00481	1.0635	1.03374	0.182048
ENSG00000141560	CD4_Memory_stim_40h	overall	Wald ratio	1	0.919186	0.969952	1.03442	1.00167	0.977413
ENSG00000100201	TN_16h	overall	Wald ratio	1	0.599597	0.966138	1.06147	1.01268	0.8277
ENSG00000247317	CD4_Naive_stim_5d	overall	Wald ratio	1	0.918264	0.982397	1.01992	1.00098	0.977413
ENSG00000086062	TN_40h	overall	Wald ratio	1	0.739732	0.961201	1.05731	1.00811	0.915472
ENSG00000029639	TCM_16h	overall	Wald ratio	1	0.197616	0.965968	1.00718	0.986361	0.573467
ENSG00000246366	TN_5d	overall	Wald ratio	1	0.126855	0.940188	1.64246	1.24267	0.45978
ENSG00000101457	CD4_Memory_stim_16h	overall	Wald ratio	1	0.0290217	1.00342	1.06551	1.034	0.213947
ENSG00000148290	TN_0h	overall	Wald ratio	1	0.530879	0.987675	1.02435	1.00585	0.798167
ENSG00000132386	TN_0h	overall	Wald ratio	1	0.712492	0.983083	1.02528	1.00396	0.898287
ENSG00000105750	TN_cycling_5d	overall	Wald ratio	1	0.858372	0.983033	1.01436	0.998573	0.965921
ENSG00000153814	TN_0h	overall	Wald ratio	1	0.945964	0.987925	1.0131	1.00044	0.985471
ENSG00000077935	TN_40h	overall	Wald ratio	1	0.00032938	0.944078	0.983233	0.963457	0.0132433
ENSG00000168268	CD4_Naive_stim_5d	overall	Wald ratio	1	0.0196747	1.00425	1.05003	1.02688	0.170563
ENSG00000166435	TN_5d	overall	Wald ratio	1	0.0606819	0.99946	1.02492	1.01211	0.323329
ENSG00000105193	TCM_0h	overall	Wald ratio	1	0.593045	0.979364	1.03716	1.00785	0.823994
ENSG00000122085	CD4_Memory_uns_0h	overall	Wald ratio	1	0.306521	0.992312	1.02486	1.00845	0.675543
ENSG00000124299	TN_16h	overall	Wald ratio	1	0.349284	0.988578	1.03302	1.01056	0.71014
ENSG00000246174	CD4_Naive_stim_5d	overall	Wald ratio	1	0.986266	0.984609	1.01591	1.00014	0.998212
ENSG00000146707	CD4_Naive_stim_40h	overall	Wald ratio	1	0.539389	0.980817	1.01018	0.995392	0.798167
ENSG00000182551	CD4_Naive_stim_5d	overall	Wald ratio	1	0.888829	0.974723	1.02997	1.00197	0.968124
ENSG00000147421	TCM_5d	overall	Wald ratio	1	0.423434	0.98773	1.02983	1.00856	0.762197
ENSG00000184117	CD4_Naive_stim_40h	overall	Wald ratio	1	0.667243	0.972808	1.01781	0.995053	0.871651
ENSG00000156030	CD4_Naive_stim_40h	overall	Wald ratio	1	0.593096	0.969268	1.05613	1.01177	0.823994
ENSG00000169682	TCM_5d	overall	Wald ratio	1	0.791637	0.968654	1.02458	0.996224	0.943732
ENSG00000160284	TCM_5d	overall	Wald ratio	1	0.000785349	1.01026	1.0396	1.02482	0.02338
ENSG00000161055	TN_HSP_5d	overall	Wald ratio	1	0.292617	0.993624	1.02146	1.00744	0.666824
ENSG00000105669	TCM_16h	overall	Wald ratio	1	0.199305	0.99448	1.02689	1.01056	0.573802
ENSG00000100075	CD4_Naive_stim_16h	overall	Wald ratio	1	0.613377	0.989956	1.01725	1.00351	0.838314
ENSG00000172890	CD4_Memory_stim_5d	overall	Wald ratio	1	0.344481	0.988771	1.03286	1.01058	0.706534
ENSG00000149196	CD4_Memory_stim_5d	overall	Wald ratio	1	0.537221	0.964971	1.07082	1.01652	0.798167
ENSG00000172687	TN_HSP_5d	overall	Wald ratio	1	0.977796	0.97682	1.02442	1.00034	0.99515
ENSG00000124380	CD4_Memory_stim_5d	overall	Wald ratio	1	0.00589947	1.01213	1.07425	1.04273	0.0955386
ENSG00000165410	CD4_Naive_stim_5d	overall	Wald ratio	1	0.126355	0.995668	1.03573	1.0155	0.45978
ENSG00000076924	CD4_Memory_stim_16h	overall	Wald ratio	1	0.659721	0.96981	1.0196	0.994392	0.864795
ENSG00000160124	TCM_40h	overall	Wald ratio	1	0.240266	0.991561	1.03439	1.01275	0.613152
ENSG00000083642	TCM_40h	overall	Wald ratio	1	0.655446	0.929275	1.04723	0.98649	0.860958
ENSG00000244752	CD4_Naive_uns_0h	overall	Wald ratio	1	0.455368	0.992947	1.01591	1.00436	0.780912
ENSG00000100347	CD4_Memory_stim_5d	overall	Wald ratio	1	0.620932	0.965309	1.06092	1.01199	0.844487
ENSG00000134285	CD4_Memory_uns_0h	overall	Wald ratio	1	0.984314	0.974201	1.02703	1.00026	0.998153
ENSG00000142252	CD4_Naive_stim_5d	overall	Wald ratio	1	0.553556	0.978542	1.01169	0.994978	0.808087
ENSG00000160284	CD4_Memory_stim_40h	overall	Wald ratio	1	0.000785349	1.01305	1.05057	1.03164	0.02338
ENSG00000104518	TCM_40h	overall	Wald ratio	1	0.18717	0.993918	1.0317	1.01263	0.568809
ENSG00000159231	TN_LA	overall	Wald ratio	1	0.841035	0.98009	1.025	1.0023	0.96501
ENSG00000130669	CD4_Naive_stim_40h	overall	Wald ratio	1	0.110646	0.991472	1.08708	1.03818	0.433901
ENSG00000102189	CD4_Memory_uns_0h	overall	Wald ratio	1	0.00633912	0.94349	0.990498	0.966708	0.0987716
ENSG00000163599	CD4_Naive_uns_0h	overall	Wald ratio	1	0.0052904	1.00875	1.0512	1.02976	0.0887569
ENSG00000186184	CD4_Naive_stim_16h	overall	Wald ratio	1	0.0225609	0.957289	0.996704	0.976798	0.182048
ENSG00000206503	TCM_0h	overall	Wald ratio	1	0.00128711	0.954958	0.98886	0.971761	0.0350375
ENSG00000197728	TN_HSP_5d	overall	Wald ratio	1	0.596677	0.983688	1.02902	1.0061	0.823994
ENSG00000211753	CD4_Memory_stim_5d	overall	Wald ratio	1	0.43163	0.987859	1.029	1.00822	0.765252
ENSG00000229043	TCM_16h	overall	Wald ratio	1	0.00900487	0.955196	0.993485	0.974153	0.123768
ENSG00000117054	CD4_Naive_stim_40h	overall	Wald ratio	1	0.183102	0.962454	1.00734	0.98464	0.562573
ENSG00000180992	TN_5d	overall	Wald ratio	1	0.576808	0.982153	1.03287	1.00719	0.82162
ENSG00000246174	CD4_Naive_uns_0h	overall	Wald ratio	1	0.909376	0.978401	1.01963	0.998802	0.974748
ENSG00000133392	TCM_0h	overall	Wald ratio	1	0.625432	0.975525	1.01501	0.995071	0.845421
ENSG00000101181	CD4_Naive_stim_5d	overall	Wald ratio	1	0.0395204	1.00065	1.02699	1.01374	0.252728
ENSG00000172578	TN_0h	overall	Wald ratio	1	0.400972	0.985708	1.03664	1.01085	0.74437
ENSG00000173917	TN_16h	overall	Wald ratio	1	0.214353	0.994795	1.02353	1.00906	0.578109
ENSG00000148290	CD4_Naive_stim_16h	overall	Wald ratio	1	0.872049	0.977958	1.01908	0.998309	0.965921
ENSG00000107438	TEM_5d	overall	Wald ratio	1	0.844833	0.98137	1.02324	1.00209	0.96501
ENSG00000104524	TN_16h	overall	Wald ratio	1	0.100842	0.99397	1.0706	1.03157	0.41195
ENSG00000214087	CD4_Memory_stim_40h	overall	Wald ratio	1	0.791301	0.97959	1.02743	1.00322	0.943732
ENSG00000163864	CD4_Memory_stim_5d	overall	Wald ratio	1	0.0815076	0.997745	1.03908	1.0182	0.387383
ENSG00000182871	TCM_0h	overall	Wald ratio	1	0.886073	0.979703	1.01787	0.998604	0.967418
ENSG00000137106	TN_16h	overall	Wald ratio	1	0.906159	0.982618	1.01567	0.999006	0.974748
ENSG00000121350	TCM_0h	overall	Wald ratio	1	0.972168	0.966993	1.03539	1.00061	0.99348
ENSG00000240344	CD4_Naive_stim_40h	overall	Wald ratio	1	0.294565	0.993515	1.0217	1.00751	0.668293
ENSG00000198865	TN_IFN_5d	overall	Wald ratio	1	0.581778	0.981144	1.0345	1.00747	0.82391
ENSG00000183386	TEM_40h	overall	Wald ratio	1	8.97960181660539e-14	1.05567	1.09726	1.07626	4.18808628726476e-11
ENSG00000148290	CD4_Memory_uns_0h	overall	Wald ratio	1	0.530879	0.986234	1.02726	1.00654	0.798167
ENSG00000254397	CD4_Naive_stim_16h	overall	Wald ratio	1	0.307177	0.982222	1.00567	0.993874	0.675543
ENSG00000105404	CD4_Memory_stim_40h	overall	Wald ratio	1	0.705882	0.943758	1.03997	0.990697	0.894143
ENSG00000166839	TN_cycling_5d	overall	Wald ratio	1	0.0512805	0.999924	1.02752	1.01363	0.296451
ENSG00000189306	TCM_5d	overall	Wald ratio	1	0.47918	0.958359	1.02017	0.988781	0.793285
ENSG00000166451	TCM_40h	overall	Wald ratio	1	0.0176138	1.00741	1.08047	1.0433	0.158388
ENSG00000231925	CD4_Naive_uns_0h	overall	Wald ratio	1	0.937395	0.975857	1.02683	1.00102	0.981956
ENSG00000014138	TCM_40h	overall	Wald ratio	1	0.485911	0.981609	1.03981	1.01029	0.793285
ENSG00000157992	TEM_40h	overall	Wald ratio	1	0.210522	0.98611	1.06553	1.02505	0.577347
ENSG00000164039	CD4_Memory_stim_40h	overall	Wald ratio	1	0.96559	0.97042	1.02915	0.999354	0.992108
ENSG00000159228	TN_40h	overall	Wald ratio	1	0.844214	0.97309	1.02256	0.997517	0.96501
ENSG00000239713	TN_HSP_5d	overall	Wald ratio	1	0.429731	0.981426	1.04503	1.01273	0.764417
ENSG00000160124	TEM_HLApositive_40h	overall	Wald ratio	1	0.240266	0.989152	1.04447	1.01644	0.613152
ENSG00000116701	TEM_40h	overall	Wald ratio	1	1.32440024619601e-05	0.942924	0.977952	0.960278	0.00149444
ENSG00000138381	TN_16h	overall	Wald ratio	1	0.0353188	0.967259	0.998816	0.982911	0.241912
ENSG00000196151	CD4_Memory_stim_16h	overall	Wald ratio	1	0.506986	0.986851	1.02715	1.0068	0.793285
ENSG00000140092	CD4_Memory_stim_5d	overall	Wald ratio	1	0.88973	0.954465	1.04128	0.996926	0.968124
ENSG00000159228	TCM_40h	overall	Wald ratio	1	0.779361	0.965155	1.04843	1.00593	0.93905
ENSG00000131507	CD4_Naive_uns_0h	overall	Wald ratio	1	0.00906769	1.00796	1.05736	1.03236	0.124144
ENSG00000213512	TN_HSP_5d	overall	Wald ratio	1	0.449561	0.988091	1.0274	1.00755	0.776552
ENSG00000014138	CD4_Naive_stim_40h	overall	Wald ratio	1	0.857773	0.945452	1.0697	1.00566	0.965921
ENSG00000146109	TCM_16h	overall	Wald ratio	1	0.000265511	1.02592	1.08877	1.05688	0.0129372
ENSG00000164941	CD4_Naive_stim_5d	overall	Wald ratio	1	0.817344	0.978759	1.02758	1.00287	0.954137
ENSG00000129925	CD4_Naive_stim_16h	overall	Wald ratio	1	0.0142726	1.00617	1.05684	1.03119	0.15141
ENSG00000162620	TN_IFN_40h	overall	Wald ratio	1	0.243062	0.990071	1.04016	1.0148	0.616643
ENSG00000142252	CD4_Memory_stim_16h	overall	Wald ratio	1	0.553556	0.954199	1.02544	0.989177	0.808087
ENSG00000047662	TN_LA	overall	Wald ratio	1	0.0958749	0.997615	1.0298	1.01358	0.411411
ENSG00000124614	TN_5d	overall	Wald ratio	1	0.340467	0.99131	1.02558	1.0083	0.706534
ENSG00000132507	CD4_Memory_stim_40h	overall	Wald ratio	1	0.100648	0.943049	1.0052	0.973626	0.41195
ENSG00000131944	CD4_Naive_stim_16h	overall	Wald ratio	1	0.101683	0.962717	1.00342	0.982858	0.41195
ENSG00000118939	TEMRA_40h	overall	Wald ratio	1	0.754701	0.98496	1.02112	1.00288	0.922574
ENSG00000129347	CD4_Naive_stim_40h	overall	Wald ratio	1	0.0314384	0.964393	0.998313	0.981207	0.225671
ENSG00000103550	TCM_5d	overall	Wald ratio	1	0.273461	0.990483	1.03436	1.01218	0.661176
ENSG00000184428	TN_40h	overall	Wald ratio	1	0.0901893	0.955072	1.00335	0.978912	0.411411
ENSG00000134779	TEM_5d	overall	Wald ratio	1	0.504284	0.988548	1.0237	1.00597	0.793285
ENSG00000137411	CD4_Naive_stim_16h	overall	Wald ratio	1	0.307013	0.963633	1.01173	0.987388	0.675543
ENSG00000083845	CD4_Memory_uns_0h	overall	Wald ratio	1	0.279484	0.983225	1.06032	1.02104	0.666824
ENSG00000272211	TEM_LA	overall	Wald ratio	1	0.540052	0.974804	1.01345	0.993941	0.798167
ENSG00000231925	TCM_40h	overall	Wald ratio	1	0.754289	0.964442	1.05124	1.0069	0.92251
ENSG00000079332	CD4_Memory_uns_0h	overall	Wald ratio	1	0.0625052	0.999175	1.03295	1.01592	0.33178
ENSG00000127399	CD4_Naive_stim_40h	overall	Wald ratio	1	0.935988	0.982649	1.01626	0.999311	0.981956
ENSG00000280670	TN_5d	overall	Wald ratio	1	0.12678	0.996763	1.02645	1.0115	0.45978
ENSG00000105404	CD4_Memory_stim_5d	overall	Wald ratio	1	0.705882	0.963664	1.02538	0.994042	0.894143
ENSG00000184752	CD4_Memory_stim_16h	overall	Wald ratio	1	0.000488905	0.964097	0.989804	0.976866	0.0165236
ENSG00000134824	CD4_Memory_stim_5d	overall	Wald ratio	1	0.0967956	0.967695	1.00272	0.985051	0.411411
ENSG00000117505	TN_0h	overall	Wald ratio	1	0.0527693	0.999621	1.06573	1.03215	0.299411
ENSG00000167414	CD4_Naive_stim_16h	overall	Wald ratio	1	0.0939948	0.96374	1.0029	0.983127	0.411411
ENSG00000197728	HSP_16h	overall	Wald ratio	1	0.596677	0.98409	1.02829	1.00595	0.823994
ENSG00000163870	CD4_Memory_uns_0h	overall	Wald ratio	1	0.431221	0.974604	1.0621	1.01741	0.76472
ENSG00000137106	TCM_16h	overall	Wald ratio	1	0.873958	0.98246	1.01516	0.998676	0.965921
ENSG00000149089	CD4_Memory_stim_5d	overall	Wald ratio	1	0.576847	0.975436	1.01394	0.994504	0.82162
ENSG00000134824	TEM_HLApositive_40h	overall	Wald ratio	1	0.0652976	0.964581	1.00111	0.982675	0.339645
ENSG00000084072	TN_HSP_5d	overall	Wald ratio	1	0.00455462	0.949003	0.990477	0.969518	0.0806686
ENSG00000100299	TEM_5d	overall	Wald ratio	1	0.879535	0.984568	1.01833	1.0013	0.965921
ENSG00000172345	TN_IFN_5d	overall	Wald ratio	1	0.979764	0.973507	1.02651	0.999657	0.996284
ENSG00000168765	TEM_40h	overall	Wald ratio	1	0.689272	0.98044	1.01315	0.996658	0.885088
ENSG00000164346	CD4_Memory_stim_40h	overall	Wald ratio	1	0.76338	0.916776	1.06583	0.988497	0.926836
ENSG00000228672	TN_40h	overall	Wald ratio	1	0.923479	0.977128	1.0212	0.99892	0.978413
ENSG00000170873	CD4_Naive_uns_0h	overall	Wald ratio	1	0.21692	0.975772	1.00558	0.990565	0.580555
ENSG00000151470	CD4_Memory_stim_5d	overall	Wald ratio	1	0.895297	0.952787	1.04318	0.996962	0.971838
ENSG00000188732	CD4_Memory_stim_16h	overall	Wald ratio	1	0.729226	0.987912	1.01753	1.00261	0.907286
ENSG00000145335	TN_5d	overall	Wald ratio	1	0.0117934	1.00568	1.0465	1.02589	0.137055
ENSG00000150316	CD4_Naive_stim_40h	overall	Wald ratio	1	0.001959	0.939758	0.986133	0.962666	0.0452315
ENSG00000057608	CD4_Memory_uns_0h	overall	Wald ratio	1	0.519748	0.984307	1.03178	1.00777	0.793285
ENSG00000273611	TN_NFKB	overall	Wald ratio	1	0.924295	0.966791	1.03112	0.99844	0.978413
ENSG00000160213	TEM_5d	overall	Wald ratio	1	0.742521	0.979417	1.01494	0.997019	0.91714
ENSG00000128604	CD4_Naive_stim_40h	overall	Wald ratio	1	0.156787	0.967879	1.00528	0.9864	0.52357
ENSG00000047662	TEM_LA	overall	Wald ratio	1	0.171053	0.99516	1.0277	1.0113	0.547846
ENSG00000188493	TN_40h	overall	Wald ratio	1	0.780938	0.970878	1.02246	0.996334	0.939866
ENSG00000240005	TCM_5d	overall	Wald ratio	1	0.633385	0.986702	1.02224	1.00431	0.847913
ENSG00000165410	TN_0h	overall	Wald ratio	1	0.225586	0.992831	1.03097	1.01172	0.590861
ENSG00000220205	CD4_Memory_stim_16h	overall	Wald ratio	1	0.525762	0.938054	1.03321	0.984483	0.793446
ENSG00000237651	TN_40h	overall	Wald ratio	1	0.0795714	0.975053	1.00141	0.988143	0.379469
ENSG00000117394	CD4_Memory_stim_16h	overall	Wald ratio	1	0.324603	0.977336	1.0717	1.02343	0.695749
ENSG00000124380	CD4_Memory_stim_16h	overall	Wald ratio	1	0.00589947	1.00916	1.05566	1.03215	0.0955386
ENSG00000206573	TN_40h	overall	Wald ratio	1	0.429816	0.988207	1.02826	1.00803	0.764417
ENSG00000136014	TN_40h	overall	Wald ratio	1	0.324486	0.990695	1.02865	1.00949	0.695749
ENSG00000136238	CD4_Memory_uns_0h	overall	Wald ratio	1	0.298037	0.98802	1.04012	1.01374	0.669611
ENSG00000131979	TN_5d	overall	Wald ratio	1	0.0516033	0.999802	1.05878	1.02887	0.297378
ENSG00000126267	CD4_Memory_stim_16h	overall	Wald ratio	1	0.485699	0.93324	1.03338	0.982035	0.793285
ENSG00000113593	CD4_Naive_uns_0h	overall	Wald ratio	1	0.482155	0.986186	1.0299	1.00781	0.793285
ENSG00000142252	CD4_Memory_stim_5d	overall	Wald ratio	1	0.553556	0.96795	1.01761	0.992468	0.808087
ENSG00000057608	CD4_Naive_stim_16h	overall	Wald ratio	1	0.373998	0.977962	1.06107	1.01867	0.729019
ENSG00000125629	CD4_Memory_stim_5d	overall	Wald ratio	1	0.674125	0.964239	1.05793	1.01	0.877202
ENSG00000206503	CD4_Memory_stim_16h	overall	Wald ratio	1	0.00128711	0.957993	0.989623	0.973679	0.0350375
ENSG00000171943	TN_0h	overall	Wald ratio	1	0.673371	0.974738	1.01667	0.995482	0.87661
ENSG00000254859	TCM_5d	overall	Wald ratio	1	0.339421	0.978842	1.0074	0.993017	0.706534
ENSG00000142252	CD4_Naive_stim_16h	overall	Wald ratio	1	0.553556	0.955806	1.02451	0.989564	0.808087
ENSG00000244752	TN_40h	overall	Wald ratio	1	0.492114	0.992845	1.01504	1.00388	0.793285
ENSG00000173113	TN_HSP_5d	overall	Wald ratio	1	0.0159664	1.00663	1.06629	1.03603	0.15141
ENSG00000171067	TN_cycling_40h	overall	Wald ratio	1	0.62569	0.956194	1.02731	0.991113	0.845421
ENSG00000160284	TN_IFN_5d	overall	Wald ratio	1	0.000785349	1.01365	1.05293	1.0331	0.02338
ENSG00000091136	TCM_5d	overall	Wald ratio	1	0.617065	0.956956	1.02646	0.991097	0.841682
ENSG00000229056	TCM_40h	overall	Wald ratio	1	0.382982	0.988975	1.02929	1.00893	0.734278
ENSG00000128604	TN_40h	overall	Wald ratio	1	0.156787	0.965162	1.00573	0.985238	0.52357
ENSG00000139044	TCM_40h	overall	Wald ratio	1	0.203577	0.996737	1.01546	1.00605	0.577347
ENSG00000231500	CD4_Naive_stim_16h	overall	Wald ratio	1	0.0826917	0.996928	1.0519	1.02404	0.389046
ENSG00000114648	TN_cycling_40h	overall	Wald ratio	1	0.0430163	1.00075	1.04818	1.02419	0.267981
ENSG00000185272	CD4_Naive_uns_0h	overall	Wald ratio	1	0.378823	0.973	1.01046	0.991554	0.734278
ENSG00000257497	TN_16h	overall	Wald ratio	1	0.939241	0.980141	1.02192	1.00081	0.982055
ENSG00000251022	TN_16h	overall	Wald ratio	1	0.909147	0.986027	1.01594	1.00087	0.974748
ENSG00000108592	CD4_Memory_stim_16h	overall	Wald ratio	1	0.0479308	1.00027	1.06133	1.03035	0.285382
ENSG00000146574	TN_HSP_5d	overall	Wald ratio	1	0.90458	0.967671	1.03784	1.00214	0.974748
ENSG00000136718	TN_40h	overall	Wald ratio	1	0.907944	0.975429	1.02839	1.00156	0.974748
ENSG00000115350	TCM_16h	overall	Wald ratio	1	0.752769	0.985153	1.0209	1.00287	0.92206
ENSG00000114023	CD4_Naive_stim_16h	overall	Wald ratio	1	0.550244	0.937019	1.03527	0.984919	0.807363
ENSG00000022556	TCM_40h	overall	Wald ratio	1	0.0962837	0.967775	1.00269	0.985076	0.411411
ENSG00000137767	TCM_5d	overall	Wald ratio	1	0.905603	0.963563	1.04279	1.00239	0.974748
ENSG00000251022	CD4_Naive_uns_0h	overall	Wald ratio	1	0.909147	0.983014	1.01944	1.00106	0.974748
ENSG00000081665	CD4_Naive_stim_5d	overall	Wald ratio	1	0.140178	0.996262	1.02689	1.01146	0.486692
ENSG00000198586	TN_HSP_5d	overall	Wald ratio	1	0.962304	0.978961	1.02256	1.00053	0.990187
ENSG00000002822	TEM_5d	overall	Wald ratio	1	0.745676	0.969771	1.02222	0.995651	0.919044
ENSG00000164483	CD4_Memory_uns_0h	overall	Wald ratio	1	0.706765	0.979098	1.03165	1.00503	0.894614
ENSG00000182534	TN_IFN_5d	overall	Wald ratio	1	0.881548	0.976364	1.02075	0.998311	0.966663
ENSG00000126246	TCM_40h	overall	Wald ratio	1	0.229684	0.966601	1.00819	0.987175	0.596863
ENSG00000244752	TM_ER-stress_40h	overall	Wald ratio	1	0.496201	0.992377	1.01592	1.00408	0.793285
ENSG00000171067	TCM_40h	overall	Wald ratio	1	0.62569	0.976016	1.01471	0.995174	0.845421
ENSG00000176422	TEM_40h	overall	Wald ratio	1	0.590014	0.96428	1.0209	0.992187	0.823994
ENSG00000127399	TN_5d	overall	Wald ratio	1	0.935988	0.978537	1.02019	0.999146	0.981956
ENSG00000063854	TCM_16h	overall	Wald ratio	1	0.0281999	0.873718	0.992409	0.931174	0.209434
ENSG00000100744	TN_cycling_40h	overall	Wald ratio	1	0.118816	0.961396	1.00449	0.982705	0.448892
ENSG00000186854	TCM_0h	overall	Wald ratio	1	0.39472	0.988899	1.0287	1.0086	0.742858
ENSG00000230555	CD4_Naive_stim_16h	overall	Wald ratio	1	0.842724	0.975864	1.03039	1.00276	0.96501
ENSG00000168268	TN_16h	overall	Wald ratio	1	0.0196747	1.00267	1.03122	1.01684	0.170563
ENSG00000165948	CD4_Naive_stim_40h	overall	Wald ratio	1	0.396578	0.982921	1.04444	1.01322	0.742858
ENSG00000155957	TN_IFN_5d	overall	Wald ratio	1	0.0604889	0.936415	1.00142	0.968372	0.322546
ENSG00000244459	TCM_0h	overall	Wald ratio	1	0.725991	0.980773	1.01362	0.997059	0.905838
ENSG00000171262	CD4_Memory_stim_16h	overall	Wald ratio	1	0.879555	0.968355	1.02792	0.997695	0.965921
ENSG00000156261	CD4_Naive_stim_40h	overall	Wald ratio	1	0.388652	0.982327	1.0469	1.0141	0.738661
ENSG00000144559	TCM_5d	overall	Wald ratio	1	0.746034	0.977183	1.01667	0.996732	0.919044
ENSG00000130312	TN_16h	overall	Wald ratio	1	0.628283	0.982765	1.02921	1.00572	0.845421
ENSG00000086062	TN_IFN_5d	overall	Wald ratio	1	0.739732	0.959305	1.06025	1.00851	0.915472
ENSG00000100744	CD4_Naive_stim_40h	overall	Wald ratio	1	0.118816	0.966679	1.00386	0.985094	0.448892
ENSG00000048162	TCM_16h	overall	Wald ratio	1	0.304185	0.95329	1.01504	0.983682	0.672611
ENSG00000184428	CD4_Naive_stim_40h	overall	Wald ratio	1	0.0901893	0.953165	1.00349	0.978005	0.411411
ENSG00000188312	TN_40h	overall	Wald ratio	1	0.806628	0.965498	1.04617	1.00502	0.947635
ENSG00000138744	CD4_Naive_stim_5d	overall	Wald ratio	1	0.00631085	1.00744	1.04613	1.0266	0.0985507
ENSG00000163468	TCM_0h	overall	Wald ratio	1	0.254908	0.990911	1.03504	1.01273	0.632209
ENSG00000240065	TN_HSP_5d	overall	Wald ratio	1	0.0483051	1.00017	1.04549	1.02257	0.285907
ENSG00000151773	TN_0h	overall	Wald ratio	1	0.570908	0.977791	1.01246	0.994975	0.820071
ENSG00000173917	CD4_Memory_stim_16h	overall	Wald ratio	1	0.214353	0.994883	1.02313	1.00891	0.578109
ENSG00000140682	TN_IFN_5d	overall	Wald ratio	1	0.97331	0.98517	1.01454	0.999749	0.99348
ENSG00000130303	TN_0h	overall	Wald ratio	1	0.0520872	0.999851	1.03356	1.01657	0.299181
ENSG00000070770	TN_16h	overall	Wald ratio	1	0.223266	0.993858	1.02673	1.01016	0.589832
ENSG00000101181	TN_16h	overall	Wald ratio	1	0.0395204	1.00076	1.03153	1.01603	0.252728
ENSG00000273611	TEM_16h	overall	Wald ratio	1	0.644945	0.938003	1.04043	0.987891	0.854228
ENSG00000100564	TN_HSP_5d	overall	Wald ratio	1	0.117457	0.960829	1.00448	0.982413	0.446591
ENSG00000172543	TN_40h	overall	Wald ratio	1	0.190579	0.965852	1.00694	0.986184	0.568809
ENSG00000160193	CD4_Memory_stim_16h	overall	Wald ratio	1	0.507388	0.970358	1.01499	0.992424	0.793285
ENSG00000130775	TEM_0h	overall	Wald ratio	1	0.720362	0.982987	1.01193	0.997354	0.902854
ENSG00000164308	CD4_Memory_uns_0h	overall	Wald ratio	1	0.993365	0.988555	1.01148	0.999951	0.998212
ENSG00000185651	CD4_Memory_stim_40h	overall	Wald ratio	1	0.0440554	1.00404	1.34822	1.16347	0.272513
ENSG00000157873	TCM_40h	overall	Wald ratio	1	0.0069499	1.01179	1.0767	1.04374	0.104896
ENSG00000229999	TEM_16h	overall	Wald ratio	1	0.465936	0.984853	1.03391	1.00908	0.785278
ENSG00000196683	TEM_5d	overall	Wald ratio	1	0.0104031	1.00853	1.06589	1.03682	0.129271
ENSG00000141994	CD4_Memory_stim_16h	overall	Wald ratio	1	0.935612	0.979332	1.01942	0.999174	0.981956
ENSG00000138185	TEM_HLApositive_40h	overall	Wald ratio	1	0.248315	0.978566	1.00562	0.992001	0.61999
ENSG00000137106	TCM_40h	overall	Wald ratio	1	0.873958	0.975654	1.02118	0.998156	0.965921
ENSG00000114648	TEM_40h	overall	Wald ratio	1	0.0391138	1.00142	1.05708	1.02888	0.252728
ENSG00000171202	TN_40h	overall	Wald ratio	1	0.00896032	0.951708	0.992952	0.972111	0.123642
ENSG00000110619	CD4_Naive_stim_5d	overall	Wald ratio	1	0.197329	0.992257	1.03837	1.01505	0.573467
ENSG00000101181	TN_5d	overall	Wald ratio	1	0.0395204	1.00087	1.03604	1.0183	0.252728
ENSG00000124380	TN_16h	overall	Wald ratio	1	0.0115166	1.00556	1.04491	1.02505	0.135952
ENSG00000114054	CD4_Naive_stim_40h	overall	Wald ratio	1	0.153649	0.990012	1.06583	1.02722	0.516249
ENSG00000078124	TN_LA	overall	Wald ratio	1	0.693867	0.973853	1.01779	0.995579	0.888993
ENSG00000105258	CD4_Naive_stim_40h	overall	Wald ratio	1	0.282039	0.938785	1.01857	0.977864	0.666824
ENSG00000029639	CD4_Memory_stim_16h	overall	Wald ratio	1	0.197616	0.975011	1.00525	0.990013	0.573467
ENSG00000152219	CD4_Memory_stim_40h	overall	Wald ratio	1	0.0149604	1.01272	1.12451	1.06715	0.15141
ENSG00000240005	CD4_Memory_stim_5d	overall	Wald ratio	1	0.633385	0.989687	1.01718	1.00334	0.847913
ENSG00000107771	CD4_Naive_stim_16h	overall	Wald ratio	1	0.232494	0.926491	1.01872	0.97151	0.601972
ENSG00000168385	TEM_5d	overall	Wald ratio	1	0.164533	0.947572	1.00921	0.977903	0.538084
ENSG00000214078	TCM_40h	overall	Wald ratio	1	0.438817	0.983487	1.00725	0.995296	0.766533
ENSG00000109133	CD4_Naive_uns_0h	overall	Wald ratio	1	0.142373	0.944908	1.00819	0.976034	0.490297
ENSG00000161016	TN_0h	overall	Wald ratio	1	0.0152354	0.970223	0.996789	0.983416	0.15141
ENSG00000176422	CD4_Memory_stim_40h	overall	Wald ratio	1	0.590014	0.969715	1.01764	0.993391	0.823994
ENSG00000148290	TN_cycling_40h	overall	Wald ratio	1	0.795271	0.979393	1.01608	0.997569	0.944444
ENSG00000211753	CD4_Naive_uns_0h	overall	Wald ratio	1	0.524963	0.991195	1.01749	1.00425	0.793446
ENSG00000100299	CD4_Naive_uns_0h	overall	Wald ratio	1	0.613517	0.986275	1.02369	1.00481	0.838314
ENSG00000134697	CD4_Naive_stim_5d	overall	Wald ratio	1	0.0949039	0.934919	1.00539	0.969514	0.411411
ENSG00000151694	TN_40h	overall	Wald ratio	1	0.000196106	0.899549	0.96768	0.932993	0.0100143
ENSG00000183172	TN_IFN_40h	overall	Wald ratio	1	0.0195428	1.00377	1.04398	1.02368	0.170476
ENSG00000164308	TN_IFN_40h	overall	Wald ratio	1	0.993365	0.989013	1.01102	0.999953	0.998212
ENSG00000146707	CD4_Memory_stim_16h	overall	Wald ratio	1	0.477678	0.979028	1.00997	0.994379	0.793285
ENSG00000163599	TN_40h	overall	Wald ratio	1	0.0052904	1.00676	1.03938	1.02294	0.0887569
ENSG00000163956	CD4_Memory_stim_16h	overall	Wald ratio	1	0.415937	0.954115	1.01961	0.986317	0.760161
ENSG00000159063	CD4_Memory_stim_40h	overall	Wald ratio	1	0.989508	0.933081	1.07272	1.00047	0.998212
ENSG00000105483	CD4_Memory_stim_5d	overall	Wald ratio	1	0.898433	0.972968	1.02434	0.998326	0.972527
ENSG00000131979	TN_40h	overall	Wald ratio	1	0.142478	0.993639	1.04532	1.01915	0.490297
ENSG00000137106	TN_40h	overall	Wald ratio	1	0.873958	0.980748	1.01667	0.998545	0.965921
ENSG00000170222	CD4_Naive_uns_0h	overall	Wald ratio	1	0.0185697	1.00447	1.05006	1.02701	0.163825
ENSG00000124614	TN_cycling_40h	overall	Wald ratio	1	0.882961	0.978891	1.01852	0.998511	0.967303
ENSG00000151725	TEM_40h	overall	Wald ratio	1	0.209211	0.985957	1.06671	1.02554	0.577347
ENSG00000087074	CD4_Naive_stim_16h	overall	Wald ratio	1	0.397763	0.942802	1.02367	0.982404	0.742858
ENSG00000110455	TN_5d	overall	Wald ratio	1	0.539422	0.990767	1.01789	1.00424	0.798167
ENSG00000134809	TEM_HLApositive_5d	overall	Wald ratio	1	0.0654214	0.997607	1.08054	1.03825	0.339783
ENSG00000124532	CD4_Naive_stim_40h	overall	Wald ratio	1	0.594777	0.967921	1.01886	0.993064	0.823994
ENSG00000204257	TN_5d	overall	Wald ratio	1	0.0383535	0.961595	0.998922	0.980081	0.252419
ENSG00000211751	CD4_Memory_stim_5d	overall	Wald ratio	1	0.27181	0.98252	1.06465	1.02276	0.659357
ENSG00000268001	CD4_Naive_stim_5d	overall	Wald ratio	1	0.501257	0.968927	1.01556	0.991968	0.793285
ENSG00000151725	CD4_Memory_stim_5d	overall	Wald ratio	1	0.209211	0.992675	1.03414	1.0132	0.577347
ENSG00000085871	T_ER-stress_5d	overall	Wald ratio	1	0.0140508	0.960247	0.995454	0.977692	0.15141
ENSG00000141698	TN_cycling_5d	overall	Wald ratio	1	0.309706	0.991501	1.02727	1.00923	0.678504
ENSG00000280670	CD4_Naive_uns_0h	overall	Wald ratio	1	0.665535	0.982154	1.0286	1.00511	0.870622
ENSG00000133106	TN_IFN_5d	overall	Wald ratio	1	0.84195	0.970619	1.02461	0.99725	0.96501
ENSG00000259065	TN_IFN_5d	overall	Wald ratio	1	0.887769	0.978403	1.02554	1.0017	0.968023
ENSG00000255320	CD4_Naive_stim_16h	overall	Wald ratio	1	2.90823777222567e-05	1.01661	1.04661	1.0315	0.00277777
ENSG00000164597	CD4_Naive_stim_16h	overall	Wald ratio	1	0.713981	0.969527	1.02142	0.995136	0.898545
ENSG00000196562	HSP_16h	overall	Wald ratio	1	0.910096	0.9836	1.01484	0.9991	0.974748
ENSG00000142856	TCM_0h	overall	Wald ratio	1	0.624752	0.985275	1.02501	1.00495	0.845421
ENSG00000134824	TN_cycling_40h	overall	Wald ratio	1	0.0637067	0.964009	1.00102	0.982339	0.334855
ENSG00000184903	CD4_Memory_stim_16h	overall	Wald ratio	1	0.243806	0.970314	1.00769	0.988825	0.616643
ENSG00000231389	CD4_Naive_stim_40h	overall	Wald ratio	1	0.0938259	0.996795	1.04189	1.01909	0.411411
ENSG00000235750	CD4_Memory_stim_40h	overall	Wald ratio	1	0.879332	0.970367	1.02609	0.99784	0.965921
ENSG00000245954	nTreg_0h	overall	Wald ratio	1	0.810798	0.976031	1.01916	0.997363	0.948553
ENSG00000026297	TN_IFN_40h	overall	Wald ratio	1	0.281945	0.987964	1.04246	1.01485	0.666824
ENSG00000184293	TN_IFN_5d	overall	Wald ratio	1	0.525281	0.980971	1.03835	1.00925	0.793446
ENSG00000110455	TN_IFN_5d	overall	Wald ratio	1	0.539422	0.990309	1.01879	1.00445	0.798167
ENSG00000197958	TN_5d	overall	Wald ratio	1	0.0527626	0.999691	1.05346	1.02622	0.299411
ENSG00000168385	CD4_Naive_uns_0h	overall	Wald ratio	1	0.860197	0.981036	1.02319	1.00189	0.965921
ENSG00000182871	CD4_Naive_stim_40h	overall	Wald ratio	1	0.886073	0.983581	1.0144	0.998873	0.967418
ENSG00000079691	CD4_Memory_uns_0h	overall	Wald ratio	1	0.0909753	0.97506	1.00187	0.988373	0.411411
ENSG00000160284	TEM_40h	overall	Wald ratio	1	0.000785349	1.01414	1.05488	1.03431	0.02338
ENSG00000184898	TN_0h	overall	Wald ratio	1	0.825687	0.983812	1.02066	1.00207	0.959872
ENSG00000112308	TCM_16h	overall	Wald ratio	1	0.0562656	0.99952	1.03706	1.01812	0.308491
ENSG00000171421	CD4_Naive_stim_40h	overall	Wald ratio	1	0.63602	0.964808	1.06039	1.01147	0.849183
ENSG00000164241	TN_0h	overall	Wald ratio	1	0.73533	0.980954	1.02762	1.00402	0.912932
ENSG00000226746	TN_IFN_5d	overall	Wald ratio	1	0.989315	0.974622	1.0264	1.00018	0.998212
ENSG00000110665	CD4_Memory_stim_5d	overall	Wald ratio	1	0.00673215	1.00847	1.05395	1.03096	0.10374
ENSG00000172687	TN_IFN_40h	overall	Wald ratio	1	0.88936	0.978472	1.02541	1.00166	0.968124
ENSG00000251022	CD4_Memory_stim_40h	overall	Wald ratio	1	0.909147	0.98362	1.01873	1.00102	0.974748
ENSG00000163171	CD4_Naive_stim_16h	overall	Wald ratio	1	0.534718	0.974063	1.01373	0.993698	0.798167
ENSG00000137767	CD4_Memory_stim_40h	overall	Wald ratio	1	0.956213	0.922892	1.08857	1.00232	0.988906
ENSG00000116679	TEM_40h	overall	Wald ratio	1	0.0238835	1.00364	1.05258	1.02782	0.184019
ENSG00000172687	CD4_Naive_stim_5d	overall	Wald ratio	1	0.753622	0.984839	1.02133	1.00292	0.92206
ENSG00000121716	CD4_Memory_stim_16h	overall	Wald ratio	1	0.00145242	1.01087	1.04647	1.02851	0.0362897
ENSG00000135047	TEM_5d	overall	Wald ratio	1	0.70177	0.984773	1.02306	1.00373	0.890547
ENSG00000198586	TEM_5d	overall	Wald ratio	1	0.962304	0.977784	1.02386	1.00056	0.990187
ENSG00000197728	TEM_40h	overall	Wald ratio	1	0.596677	0.980631	1.03461	1.00726	0.823994
ENSG00000162222	TN_40h	overall	Wald ratio	1	0.995626	0.941543	1.06244	1.00017	0.99891
ENSG00000105750	TEM_5d	overall	Wald ratio	1	0.873353	0.980482	1.01689	0.998519	0.965921
ENSG00000100336	TCM_5d	overall	Wald ratio	1	0.357057	0.971138	1.01062	0.990681	0.714727
ENSG00000004534	CD4_Naive_uns_0h	overall	Wald ratio	1	0.252596	0.988151	1.04639	1.01685	0.628211
ENSG00000245954	CD4_Memory_uns_0h	overall	Wald ratio	1	0.810798	0.985191	1.01174	0.998377	0.948553
ENSG00000229043	TN_16h	overall	Wald ratio	1	0.00288918	0.944548	0.988296	0.966175	0.0592748
ENSG00000239521	CD4_Memory_stim_5d	overall	Wald ratio	1	0.000188226	0.93787	0.980212	0.958807	0.0097543
ENSG00000141556	CD4_Naive_stim_5d	overall	Wald ratio	1	0.471757	0.970228	1.01409	0.991916	0.789603
ENSG00000172954	TN_40h	overall	Wald ratio	1	0.808014	0.966143	1.02721	0.996208	0.948467
ENSG00000182742	TCM_0h	overall	Wald ratio	1	0.143846	0.994874	1.03591	1.01519	0.492342
ENSG00000113318	TN_16h	overall	Wald ratio	1	0.0846819	0.971334	1.57509	1.23691	0.394431
ENSG00000125821	CD4_Naive_stim_40h	overall	Wald ratio	1	0.469548	0.975501	1.05529	1.01461	0.789603
ENSG00000117054	CD4_Naive_stim_16h	overall	Wald ratio	1	0.183102	0.955655	1.0087	0.98182	0.562573
ENSG00000142632	CD4_Memory_stim_40h	overall	Wald ratio	1	7.0443966936417e-05	0.948839	0.982329	0.965439	0.00524283
ENSG00000214026	T_ER-stress_5d	overall	Wald ratio	1	0.383092	0.959528	1.01599	0.987358	0.734278
ENSG00000161016	TN_16h	overall	Wald ratio	1	0.0209883	0.970383	0.99755	0.983873	0.180608
ENSG00000100612	CD4_Naive_uns_0h	overall	Wald ratio	1	0.973631	0.971946	1.02789	0.999528	0.99348
ENSG00000137106	nTreg_40h	overall	Wald ratio	1	0.873958	0.98246	1.01516	0.998676	0.965921
ENSG00000162076	CD4_Memory_stim_16h	overall	Wald ratio	1	0.0802128	0.96197	1.0022	0.98188	0.382267
ENSG00000161055	TN_IFN_40h	overall	Wald ratio	1	0.292617	0.994247	1.01933	1.00671	0.666824
ENSG00000164308	CD4_Naive_stim_16h	overall	Wald ratio	1	0.993365	0.987265	1.01279	0.999946	0.998212
ENSG00000105607	CD4_Memory_stim_5d	overall	Wald ratio	1	0.247505	0.985709	1.05741	1.02093	0.619293
ENSG00000116830	CD4_Naive_stim_16h	overall	Wald ratio	1	0.172548	0.990272	1.05604	1.02263	0.550704
ENSG00000121578	CD4_Memory_uns_0h	overall	Wald ratio	1	0.497088	0.986499	1.0284	1.00723	0.793285
ENSG00000166451	TEM_5d	overall	Wald ratio	1	0.0176138	1.0044	1.04702	1.02549	0.158388
ENSG00000185324	CD4_Memory_stim_16h	overall	Wald ratio	1	0.0158669	1.00339	1.03326	1.01821	0.15141
ENSG00000164978	TEM_5d	overall	Wald ratio	1	0.533627	0.989792	1.02001	1.00479	0.798167
ENSG00000254682	CD4_Memory_uns_0h	overall	Wald ratio	1	0.344481	0.976602	1.0083	0.992326	0.706534
ENSG00000119632	TEM_16h	overall	Wald ratio	1	0.910389	0.972579	1.02509	0.998491	0.974748
ENSG00000119820	TCM_0h	overall	Wald ratio	1	0.552417	0.979469	1.03955	1.00906	0.808087
ENSG00000172687	CD4_Memory_stim_5d	overall	Wald ratio	1	0.977796	0.983831	1.01691	1.00023	0.99515
ENSG00000136098	CD4_Naive_stim_5d	overall	Wald ratio	1	0.879316	0.971411	1.03446	1.00244	0.965921
ENSG00000108107	CD4_Naive_stim_5d	overall	Wald ratio	1	2.95001294633619e-05	0.887865	0.957941	0.922238	0.00277777
ENSG00000137154	TEM_5d	overall	Wald ratio	1	0.0158373	0.938651	0.993468	0.965671	0.15141
ENSG00000110455	CD4_Naive_stim_5d	overall	Wald ratio	1	0.539422	0.991193	1.01705	1.00404	0.798167
ENSG00000176476	CD4_Naive_uns_0h	overall	Wald ratio	1	0.759137	0.984809	1.02121	1.00284	0.925893
ENSG00000164300	CD4_Memory_uns_0h	overall	Wald ratio	1	0.243964	0.972966	1.007	0.989834	0.616643
ENSG00000162174	TN_40h	overall	Wald ratio	1	0.0702134	0.951569	1.00197	0.976444	0.35441
ENSG00000167768	TCM_LA	overall	Wald ratio	1	0.0679913	0.970484	1.00107	0.985658	0.346696
ENSG00000144580	TN_40h	overall	Wald ratio	1	0.0748928	0.995409	1.10102	1.04688	0.368416
ENSG00000125618	TN_HSP_5d	overall	Wald ratio	1	0.181166	0.971517	1.00547	0.988349	0.562088
ENSG00000196653	CD4_Naive_stim_16h	overall	Wald ratio	1	0.70025	0.976446	1.01614	0.996094	0.890547
ENSG00000136371	CD4_Naive_stim_40h	overall	Wald ratio	1	0.591381	0.94182	1.03476	0.987195	0.823994
ENSG00000084072	TEM_5d	overall	Wald ratio	1	0.00455462	0.960162	0.992595	0.976244	0.0806686
ENSG00000066379	CD4_Memory_stim_16h	overall	Wald ratio	1	0.00544489	0.930739	0.987666	0.95878	0.0898407
ENSG00000198937	CD4_Memory_uns_0h	overall	Wald ratio	1	0.484233	0.987687	1.02649	1.0069	0.793285
ENSG00000163931	CD4_Memory_stim_40h	overall	Wald ratio	1	0.284802	0.879048	1.03862	0.955507	0.666824
ENSG00000196329	TCM_0h	overall	Wald ratio	1	0.803554	0.984745	1.02004	1.00224	0.946409
ENSG00000100744	TN_0h	overall	Wald ratio	1	0.176244	0.921884	1.01503	0.967337	0.556134
ENSG00000242485	TCM_40h	overall	Wald ratio	1	0.054483	0.999354	1.0701	1.03412	0.306664
ENSG00000083845	TEM_LA	overall	Wald ratio	1	0.001223	1.01584	1.06617	1.0407	0.0341136
ENSG00000174837	CD4_Memory_stim_40h	overall	Wald ratio	1	0.461008	0.972204	1.01286	0.992325	0.784608
ENSG00000142632	TN_16h	overall	Wald ratio	1	7.04439669364173e-05	0.952896	0.983753	0.968201	0.00524283
ENSG00000157992	TN_40h	overall	Wald ratio	1	0.0906152	0.998123	1.02595	1.01194	0.411411
ENSG00000130312	TCM_40h	overall	Wald ratio	1	0.570171	0.97842	1.04041	1.00894	0.819689
ENSG00000100422	CD4_Naive_stim_40h	overall	Wald ratio	1	0.854199	0.970409	1.0252	0.997428	0.965921
ENSG00000105499	TCM_5d	overall	Wald ratio	1	0.276119	0.991195	1.03145	1.01112	0.663369
ENSG00000137955	CD4_Naive_stim_40h	overall	Wald ratio	1	0.360646	0.983345	1.04724	1.01479	0.717994
ENSG00000006015	TN_16h	overall	Wald ratio	1	0.765612	0.970098	1.02259	0.996	0.927323
ENSG00000269893	TCM_16h	overall	Wald ratio	1	0.858743	0.982591	1.02129	1.00176	0.965921
ENSG00000135778	TN_NFKB	overall	Wald ratio	1	0.919993	0.974836	1.02327	0.998758	0.977413
ENSG00000125877	CD4_Naive_stim_5d	overall	Wald ratio	1	0.000504865	0.932302	0.980621	0.956156	0.0165986
ENSG00000142856	TN_IFN_5d	overall	Wald ratio	1	0.624752	0.971386	1.01759	0.994219	0.845421
ENSG00000100410	CD4_Memory_stim_40h	overall	Wald ratio	1	0.294981	0.941779	1.21852	1.07125	0.668293
ENSG00000235750	TN_5d	overall	Wald ratio	1	0.95612	0.97846	1.0208	0.999406	0.988906
ENSG00000236935	TCM_0h	overall	Wald ratio	1	0.0051092	1.00743	1.04286	1.025	0.0884752
ENSG00000057608	TN_IFN_5d	overall	Wald ratio	1	0.519748	0.982675	1.03518	1.00858	0.793285
ENSG00000135541	CD4_Memory_stim_16h	overall	Wald ratio	1	0.0308092	0.945395	0.997284	0.970993	0.222897
ENSG00000188732	TCM_16h	overall	Wald ratio	1	0.729226	0.984808	1.02212	1.00329	0.907286
ENSG00000139684	CD4_Naive_stim_16h	overall	Wald ratio	1	0.441433	0.984066	1.03753	1.01044	0.768607
ENSG00000136238	TN_40h	overall	Wald ratio	1	0.298037	0.977504	1.07709	1.02609	0.669611
ENSG00000128059	CD4_Memory_stim_5d	overall	Wald ratio	1	0.301312	0.985181	1.04943	1.0168	0.672186
ENSG00000164597	CD4_Naive_uns_0h	overall	Wald ratio	1	0.690554	0.976587	1.01582	0.996008	0.886444
ENSG00000144815	TCM_0h	overall	Wald ratio	1	0.37017	0.988259	1.03222	1.01	0.726427
ENSG00000160213	CD4_Memory_stim_5d	overall	Wald ratio	1	0.742521	0.980971	1.01379	0.997246	0.91714
ENSG00000168291	CD4_Naive_stim_5d	overall	Wald ratio	1	0.680106	0.928831	1.04934	0.98725	0.879486
ENSG00000243317	CD4_Naive_stim_5d	overall	Wald ratio	1	0.128287	0.994875	1.04157	1.01796	0.462511
ENSG00000179144	TN_40h	overall	Wald ratio	1	0.671603	0.940368	1.04041	0.989126	0.875153
ENSG00000136250	CD4_Naive_stim_40h	overall	Wald ratio	1	0.956079	0.982543	1.01679	0.999519	0.988906
ENSG00000144791	CD4_Naive_stim_5d	overall	Wald ratio	1	0.957502	0.982915	1.01645	0.999544	0.989028
ENSG00000107771	TCM_0h	overall	Wald ratio	1	0.232494	0.9667	1.00826	0.987261	0.601972
ENSG00000163870	CD4_Naive_stim_5d	overall	Wald ratio	1	0.431221	0.97066	1.07224	1.02019	0.76472
ENSG00000221923	TN_16h	overall	Wald ratio	1	0.534862	0.983139	1.00887	0.995919	0.798167
ENSG00000186792	CD4_Memory_stim_5d	overall	Wald ratio	1	0.783603	0.97773	1.03031	1.00368	0.942231
ENSG00000160191	CD4_Naive_stim_40h	overall	Wald ratio	1	0.560546	0.973018	1.01494	0.993757	0.813774
ENSG00000183780	CD4_Memory_stim_5d	overall	Wald ratio	1	0.336318	0.990819	1.02735	1.00892	0.706534
ENSG00000156261	TCM_5d	overall	Wald ratio	1	0.388652	0.988743	1.02953	1.00893	0.738661
ENSG00000241945	TN_5d	overall	Wald ratio	1	0.356132	0.954218	1.017	0.985111	0.714072
ENSG00000150316	TCM_40h	overall	Wald ratio	1	0.001959	0.94416	0.98717	0.965425	0.0452315
ENSG00000215845	CD4_Naive_stim_40h	overall	Wald ratio	1	0.694573	0.976262	1.01613	0.995998	0.888993
ENSG00000115350	TEM_5d	overall	Wald ratio	1	0.504719	0.985118	1.03093	1.00777	0.793285
ENSG00000173457	TCM_0h	overall	Wald ratio	1	0.422597	0.976229	1.01014	0.993039	0.762197
ENSG00000124614	TEMRA_16h	overall	Wald ratio	1	0.340467	0.987284	1.03773	1.01219	0.706534
ENSG00000231887	TN_40h	overall	Wald ratio	1	0.586449	0.979392	1.03751	1.00803	0.823994
ENSG00000186184	TN_5d	overall	Wald ratio	1	0.0225609	0.957043	0.996684	0.976662	0.182048
ENSG00000048162	CD4_Memory_stim_16h	overall	Wald ratio	1	0.304185	0.881665	1.04009	0.957609	0.672611
ENSG00000129103	TN_40h	overall	Wald ratio	1	0.635553	0.932077	1.04388	0.986397	0.849022
ENSG00000254682	TN_HSP_5d	overall	Wald ratio	1	0.344481	0.97871	1.00754	0.993022	0.706534
ENSG00000134809	TN_IFN_5d	overall	Wald ratio	1	0.191636	0.994401	1.02842	1.01127	0.568809
ENSG00000184752	TM_ER-stress_40h	overall	Wald ratio	1	0.000290736	0.951431	0.985276	0.968206	0.0132433
ENSG00000100410	TCM_40h	overall	Wald ratio	1	0.27273	0.985495	1.0531	1.01874	0.661176
ENSG00000184752	nTreg_0h	overall	Wald ratio	1	0.000290736	0.964729	0.989359	0.976966	0.0132433
ENSG00000121578	CD4_Memory_stim_5d	overall	Wald ratio	1	0.497088	0.985294	1.03099	1.00789	0.793285
ENSG00000259865	CD4_Memory_stim_40h	overall	Wald ratio	1	0.655564	0.957256	1.02787	0.991934	0.860958
ENSG00000100376	TN_IFN_40h	overall	Wald ratio	1	0.003534	0.953622	0.990725	0.971996	0.0657549
ENSG00000084072	TN_5d	overall	Wald ratio	1	0.00455462	0.961002	0.992754	0.976749	0.0806686
ENSG00000026297	TEM_5d	overall	Wald ratio	1	0.126211	0.995304	1.03887	1.01685	0.45978
ENSG00000172543	TCM_0h	overall	Wald ratio	1	0.190579	0.970257	1.00603	0.987983	0.568809
ENSG00000159256	TN_0h	overall	Wald ratio	1	0.801541	0.963915	1.04871	1.00542	0.945789
ENSG00000102898	CD4_Memory_stim_5d	overall	Wald ratio	1	0.685796	0.956867	1.02943	0.992485	0.884022
ENSG00000189077	TCM_5d	overall	Wald ratio	1	0.291238	0.990659	1.03178	1.01101	0.666824
ENSG00000066379	TN_40h	overall	Wald ratio	1	0.00544489	0.941226	0.989582	0.965101	0.0898407
ENSG00000060069	TCM_5d	overall	Wald ratio	1	0.0236482	0.954823	0.996691	0.975532	0.184019
ENSG00000237651	TN_0h	overall	Wald ratio	1	0.0795714	0.974382	1.00145	0.987822	0.379469
ENSG00000173917	TN_cycling_40h	overall	Wald ratio	1	0.214353	0.992609	1.03362	1.01291	0.578109
ENSG00000173272	TN_16h	overall	Wald ratio	1	0.849877	0.983771	1.01357	0.99856	0.965682
ENSG00000221947	TN_HSP_5d	overall	Wald ratio	1	0.715531	0.956371	1.03109	0.99303	0.899524
ENSG00000141560	CD4_Memory_uns_0h	overall	Wald ratio	1	0.833008	0.972426	1.02279	0.997288	0.962783
ENSG00000101181	CD4_Memory_stim_5d	overall	Wald ratio	1	0.0395204	1.00081	1.03341	1.01698	0.252728
ENSG00000163519	TN_0h	overall	Wald ratio	1	0.938108	0.972931	1.02568	0.998955	0.981956
ENSG00000099956	CD4_Memory_stim_16h	overall	Wald ratio	1	0.169978	0.944249	1.01017	0.976653	0.545489
ENSG00000116157	CD4_Naive_stim_40h	overall	Wald ratio	1	0.688719	0.964671	1.02405	0.993915	0.885088
ENSG00000124570	CD4_Naive_stim_40h	overall	Wald ratio	1	0.224686	0.991892	1.03526	1.01334	0.589832
ENSG00000155542	CD4_Naive_stim_40h	overall	Wald ratio	1	0.951878	0.985723	1.01541	1.00046	0.987588
ENSG00000123219	TN_0h	overall	Wald ratio	1	0.406493	0.993593	1.016	1.00473	0.749362
ENSG00000137106	TN_IFN_5d	overall	Wald ratio	1	0.873958	0.975364	1.02144	0.998134	0.965921
ENSG00000133106	TEM_5d	overall	Wald ratio	1	0.84195	0.969935	1.0252	0.997185	0.96501
ENSG00000129083	CD4_Memory_stim_16h	overall	Wald ratio	1	0.101978	0.928995	1.00667	0.967054	0.41195
ENSG00000141556	CD4_Naive_stim_16h	overall	Wald ratio	1	0.49803	0.968788	1.01554	0.991887	0.793285
ENSG00000025708	TN_0h	overall	Wald ratio	1	0.305194	0.970621	1.00938	0.989811	0.674182
ENSG00000085491	CD4_Memory_stim_5d	overall	Wald ratio	1	0.886523	0.966226	1.03014	0.997671	0.967418
ENSG00000168268	CD4_Naive_stim_16h	overall	Wald ratio	1	0.0196747	1.00313	1.03662	1.01973	0.170563
ENSG00000206503	TN_cycling_5d	overall	Wald ratio	1	0.00911191	0.928791	0.989578	0.958703	0.124506
ENSG00000100299	TN_IFN_5d	overall	Wald ratio	1	0.613517	0.982712	1.02999	1.00607	0.838314
ENSG00000173917	nTreg_40h	overall	Wald ratio	1	0.181387	0.992843	1.03871	1.01552	0.562088
ENSG00000075914	CD4_Naive_stim_40h	overall	Wald ratio	1	0.286376	0.939433	1.01863	0.978229	0.666824
ENSG00000103202	CD4_Memory_stim_40h	overall	Wald ratio	1	0.595882	0.918123	1.05026	0.981973	0.823994
ENSG00000272688	CD4_Naive_stim_5d	overall	Wald ratio	1	0.327846	0.974174	1.00878	0.991325	0.699072
ENSG00000221923	TN_40h	overall	Wald ratio	1	0.580753	0.983759	1.00922	0.996407	0.822959
ENSG00000163380	CD4_Memory_uns_0h	overall	Wald ratio	1	0.554549	0.97483	1.01378	0.994112	0.808087
ENSG00000158985	TCM_16h	overall	Wald ratio	1	0.208862	0.989616	1.0489	1.01883	0.577347
ENSG00000141698	TN_IFN_40h	overall	Wald ratio	1	0.453351	0.949647	1.02334	0.985806	0.77926
ENSG00000089012	TN_IFN_5d	overall	Wald ratio	1	0.796963	0.976161	1.03192	1.00365	0.945092
ENSG00000117280	CD4_Naive_stim_5d	overall	Wald ratio	1	0.00536119	0.940913	0.989472	0.964887	0.0897293
ENSG00000185324	CD4_Naive_stim_16h	overall	Wald ratio	1	0.0158669	1.00311	1.03054	1.01674	0.15141
ENSG00000144021	CD4_Naive_stim_5d	overall	Wald ratio	1	0.519136	0.961217	1.02018	0.990258	0.793285
ENSG00000230148	CD4_Memory_stim_40h	overall	Wald ratio	1	0.346126	0.988083	1.03477	1.01116	0.708661
ENSG00000146243	TN_40h	overall	Wald ratio	1	0.784824	0.979393	1.01585	0.997457	0.942435
ENSG00000144815	CD4_Naive_stim_16h	overall	Wald ratio	1	0.24486	0.986943	1.05284	1.01936	0.61709
ENSG00000156261	CD4_Naive_stim_16h	overall	Wald ratio	1	0.542217	0.959343	1.08217	1.01891	0.799105
ENSG00000006015	CD4_Memory_stim_16h	overall	Wald ratio	1	0.765578	0.959284	1.03106	0.994526	0.927323
ENSG00000100376	TEM_5d	overall	Wald ratio	1	0.003534	0.963538	0.992738	0.978029	0.0657549
ENSG00000138381	CD4_Naive_stim_16h	overall	Wald ratio	1	0.0353188	0.955875	0.998395	0.976904	0.241912
ENSG00000155542	TN_40h	overall	Wald ratio	1	0.951878	0.986143	1.01495	1.00044	0.987588
ENSG00000170291	TN_0h	overall	Wald ratio	1	0.0368539	1.00118	1.03814	1.01949	0.247913
ENSG00000281103	TCM_40h	overall	Wald ratio	1	0.411629	0.987461	1.03129	1.00914	0.755156
ENSG00000251022	CD4_Memory_stim_16h	overall	Wald ratio	1	0.909147	0.987093	1.0147	1.0008	0.974748
ENSG00000173272	CD4_Naive_uns_0h	overall	Wald ratio	1	0.904082	0.981169	1.01695	0.998899	0.974748
ENSG00000239713	CD4_Memory_stim_5d	overall	Wald ratio	1	0.451381	0.969136	1.07302	1.01976	0.778374
ENSG00000235750	CD4_Memory_stim_16h	overall	Wald ratio	1	0.856489	0.966318	1.02888	0.99711	0.965921
ENSG00000196151	CD4_Naive_uns_0h	overall	Wald ratio	1	0.403788	0.989749	1.02593	1.00768	0.74713
ENSG00000196683	TCM_40h	overall	Wald ratio	1	0.0104031	1.00632	1.04846	1.02717	0.129271
ENSG00000134202	TN_40h	overall	Wald ratio	1	0.356219	0.983225	1.00611	0.9946	0.714072
ENSG00000127399	CD4_Naive_stim_5d	overall	Wald ratio	1	0.935988	0.982198	1.01669	0.999293	0.981956
ENSG00000142856	CD4_Memory_uns_0h	overall	Wald ratio	1	0.624752	0.986946	1.02212	1.00438	0.845421
ENSG00000196562	TCM_16h	overall	Wald ratio	1	0.102562	0.956652	1.00405	0.980063	0.41195
ENSG00000275074	CD4_Memory_stim_5d	overall	Wald ratio	1	0.678479	0.977178	1.03611	1.00621	0.877869
ENSG00000237651	TCM_5d	overall	Wald ratio	1	0.244108	0.978534	1.00554	0.991944	0.616643
ENSG00000124380	TN_40h	overall	Wald ratio	1	0.00589947	1.01092	1.06667	1.03842	0.0955386
ENSG00000178028	TN_40h	overall	Wald ratio	1	0.13279	0.994294	1.04434	1.01901	0.47476
ENSG00000179344	CD4_Naive_stim_5d	overall	Wald ratio	1	0.506879	0.973003	1.01361	0.993101	0.793285
ENSG00000144231	TN_16h	overall	Wald ratio	1	0.675494	0.980179	1.03138	1.00545	0.877202
ENSG00000173272	TCM_5d	overall	Wald ratio	1	0.0357198	0.929319	0.997474	0.962794	0.241912
ENSG00000124380	TCM_16h	overall	Wald ratio	1	0.00589947	1.00693	1.04188	1.02426	0.0955386
ENSG00000174775	TCM_16h	overall	Wald ratio	1	0.435839	0.961744	1.01696	0.988965	0.766533
ENSG00000245954	TN_IFN_40h	overall	Wald ratio	1	0.994592	0.981763	1.01871	1.00006	0.998212
ENSG00000158985	CD4_Naive_stim_5d	overall	Wald ratio	1	0.208862	0.986179	1.06572	1.02518	0.577347
ENSG00000184117	CD4_Naive_stim_16h	overall	Wald ratio	1	0.784263	0.971289	1.02223	0.996436	0.942231
ENSG00000141127	TN_IFN_5d	overall	Wald ratio	1	0.195473	0.991324	1.04354	1.0171	0.571123
ENSG00000160221	TN_0h	overall	Wald ratio	1	0.397691	0.982658	1.00697	0.994741	0.742858
ENSG00000070770	CD4_Memory_stim_40h	overall	Wald ratio	1	0.419951	0.985554	1.03551	1.01023	0.760834
ENSG00000178028	TN_16h	overall	Wald ratio	1	0.0193854	1.00342	1.03957	1.02134	0.170164
ENSG00000100075	CD4_Naive_stim_40h	overall	Wald ratio	1	0.972852	0.986382	1.01333	0.999766	0.99348
ENSG00000183386	TCM_16h	overall	Wald ratio	1	8.97960181660534e-14	1.06021	1.10537	1.08255	4.18808628726476e-11
ENSG00000115364	TCM_5d	overall	Wald ratio	1	0.934718	0.962621	1.03566	0.998473	0.981956
ENSG00000077984	TCM_5d	overall	Wald ratio	1	0.0269097	0.955992	0.997277	0.976416	0.201996
ENSG00000244045	TN_40h	overall	Wald ratio	1	0.494067	0.968884	1.01537	0.991857	0.793285
ENSG00000163875	CD4_Memory_stim_16h	overall	Wald ratio	1	0.0949039	0.946993	1.00436	0.975254	0.411411
ENSG00000173113	TEM_16h	overall	Wald ratio	1	0.0374424	1.00139	1.04765	1.02426	0.248291
ENSG00000071282	CD4_Memory_stim_5d	overall	Wald ratio	1	0.504804	0.970709	1.01474	0.992481	0.793285
ENSG00000142252	TCM_16h	overall	Wald ratio	1	0.553556	0.970593	1.01612	0.993096	0.808087
ENSG00000165714	TN_40h	overall	Wald ratio	1	0.00599283	1.00989	1.06053	1.0349	0.0959401
ENSG00000149089	TN_16h	overall	Wald ratio	1	0.790399	0.973374	1.02075	0.996783	0.943732
ENSG00000197728	TEMRA_5d	overall	Wald ratio	1	0.596677	0.972577	1.04956	1.01034	0.823994
ENSG00000221923	TCM_16h	overall	Wald ratio	1	0.578414	0.983309	1.00944	0.996289	0.821783
ENSG00000104219	TN_0h	overall	Wald ratio	1	0.226972	0.972613	1.00661	0.989466	0.592498
ENSG00000197728	TEMRA_16h	overall	Wald ratio	1	0.596677	0.981591	1.03285	1.0069	0.823994
ENSG00000204592	CD4_Memory_stim_16h	overall	Wald ratio	1	6.09492979062323e-05	1.02375	1.07076	1.04699	0.00479103
ENSG00000196284	CD4_Memory_uns_0h	overall	Wald ratio	1	0.955706	0.981215	1.02027	1.00055	0.988906
ENSG00000237232	TN_40h	overall	Wald ratio	1	0.393212	0.981022	1.04995	1.0149	0.742858
ENSG00000031691	CD4_Memory_stim_5d	overall	Wald ratio	1	0.604802	0.986034	1.02445	1.00506	0.831275
ENSG00000101474	CD4_Memory_stim_16h	overall	Wald ratio	1	0.03126	0.924583	0.996314	0.959778	0.225459
ENSG00000146066	TN_HSP_5d	overall	Wald ratio	1	0.304185	0.990107	1.03236	1.01101	0.672611
ENSG00000160194	TN_IFN_40h	overall	Wald ratio	1	0.510497	0.988946	1.0226	1.00563	0.793285
ENSG00000189306	HSP_16h	overall	Wald ratio	1	0.47918	0.972899	1.01298	0.992738	0.793285
ENSG00000277149	TN_IFN_40h	overall	Wald ratio	1	0.983449	0.985262	1.01528	1.00016	0.998153
ENSG00000171695	CD4_Naive_stim_5d	overall	Wald ratio	1	0.829736	0.978244	1.0178	0.997828	0.961729
ENSG00000231500	CD4_Naive_uns_0h	overall	Wald ratio	1	0.0826917	0.998234	1.02949	1.01374	0.389046
ENSG00000167768	TCM_5d	overall	Wald ratio	1	0.0679913	0.965578	1.00125	0.983252	0.346696
ENSG00000116679	TN_5d	overall	Wald ratio	1	0.0238835	1.00337	1.04859	1.02573	0.184019
ENSG00000130312	TN_5d	overall	Wald ratio	1	0.628283	0.984612	1.02602	1.0051	0.845421
ENSG00000100116	CD4_Memory_stim_5d	overall	Wald ratio	1	0.879904	0.961307	1.03439	0.99718	0.965921
ENSG00000125753	TEM_40h	overall	Wald ratio	1	0.227251	0.941445	1.01444	0.977261	0.592784
ENSG00000272211	TN_cycling_5d	overall	Wald ratio	1	0.463631	0.975882	1.01119	0.993378	0.785176
ENSG00000124587	CD4_Memory_stim_5d	overall	Wald ratio	1	0.561206	0.988421	1.02169	1.00492	0.814395
ENSG00000132507	TN_cycling_5d	overall	Wald ratio	1	0.100648	0.970505	1.00265	0.986446	0.41195
ENSG00000063854	CD4_Naive_stim_16h	overall	Wald ratio	1	0.0250942	0.946299	0.996328	0.970991	0.190825
ENSG00000113658	TN_16h	overall	Wald ratio	1	0.0777696	0.965189	1.00187	0.983358	0.377415
ENSG00000173660	TCM_16h	overall	Wald ratio	1	0.725271	0.977837	1.03273	1.00491	0.905838
ENSG00000134809	TN_IFN_40h	overall	Wald ratio	1	0.191636	0.993652	1.0323	1.01279	0.568809
ENSG00000183726	CD4_Naive_stim_5d	overall	Wald ratio	1	0.461701	0.950816	1.02316	0.986325	0.784948
ENSG00000128408	TEM_5d	overall	Wald ratio	1	0.000705844	0.950794	0.986622	0.968543	0.0226518
ENSG00000132792	CD4_Naive_stim_5d	overall	Wald ratio	1	0.832554	0.983734	1.02057	1.00198	0.962783
ENSG00000237651	TCM_16h	overall	Wald ratio	1	0.0853356	0.967277	1.00217	0.984567	0.396683
ENSG00000084207	TN_16h	overall	Wald ratio	1	0.270578	0.977904	1.00628	0.991992	0.656823
ENSG00000164978	TN_IFN_5d	overall	Wald ratio	1	0.00411297	1.00827	1.0447	1.02632	0.0753254
ENSG00000262967	CD4_Naive_uns_0h	overall	Wald ratio	1	0.786155	0.97978	1.02736	1.00329	0.943074
ENSG00000165714	CD4_Naive_stim_40h	overall	Wald ratio	1	0.00599283	1.01092	1.06701	1.03859	0.0959401
ENSG00000057608	TN_5d	overall	Wald ratio	1	0.373998	0.986667	1.03635	1.0112	0.729019
ENSG00000162620	TCM_40h	overall	Wald ratio	1	0.342818	0.991448	1.02501	1.00809	0.706534
ENSG00000236935	CD4_Naive_stim_40h	overall	Wald ratio	1	0.0143857	1.00382	1.03507	1.01933	0.15141
ENSG00000164346	CD4_Naive_uns_0h	overall	Wald ratio	1	0.911214	0.98385	1.01841	1.00098	0.974748
ENSG00000047849	CD4_Naive_stim_5d	overall	Wald ratio	1	0.915842	0.968838	1.02883	0.998382	0.977413
ENSG00000180104	TEM_16h	overall	Wald ratio	1	0.207229	0.991874	1.03833	1.01484	0.577347
ENSG00000164111	CD4_Memory_stim_5d	overall	Wald ratio	1	0.0374401	1.0019	1.06548	1.0332	0.248291
ENSG00000204711	CD4_Memory_stim_5d	overall	Wald ratio	1	0.0568842	0.99963	1.02593	1.01269	0.309217
ENSG00000184293	CD4_Naive_stim_40h	overall	Wald ratio	1	0.814694	0.976701	1.03043	1.00321	0.951996
ENSG00000134202	TN_LA	overall	Wald ratio	1	0.79987	0.97701	1.01809	0.99734	0.945092
ENSG00000204472	TCM_5d	overall	Wald ratio	1	0.195608	0.965656	1.00718	0.986198	0.571123
ENSG00000160013	CD4_Memory_uns_0h	overall	Wald ratio	1	0.173019	0.960361	1.0073	0.98355	0.551154
ENSG00000196329	CD4_Naive_stim_16h	overall	Wald ratio	1	0.803554	0.963116	1.0497	1.00548	0.946409
ENSG00000072756	CD4_Naive_stim_40h	overall	Wald ratio	1	0.357964	0.958069	1.0156	0.986417	0.715411
ENSG00000170889	CD4_Naive_uns_0h	overall	Wald ratio	1	0.566998	0.976357	1.0132	0.994606	0.817374
ENSG00000115350	CD4_Memory_stim_40h	overall	Wald ratio	1	0.752769	0.951697	1.07087	1.00952	0.92206
ENSG00000153814	CD4_Naive_stim_16h	overall	Wald ratio	1	0.945964	0.984026	1.01741	1.00058	0.985471
ENSG00000231500	TCM_LA	overall	Wald ratio	1	0.0826917	0.998143	1.03104	1.01446	0.389046
ENSG00000188846	CD4_Memory_stim_16h	overall	Wald ratio	1	0.127702	0.991986	1.06627	1.02846	0.462183
ENSG00000167792	CD4_Memory_stim_16h	overall	Wald ratio	1	0.984088	0.968454	1.03325	1.00033	0.998153
ENSG00000048162	TN_16h	overall	Wald ratio	1	0.304185	0.967317	1.01043	0.988637	0.672611
ENSG00000104714	TEM_5d	overall	Wald ratio	1	0.613876	0.984683	1.02648	1.00537	0.83864
ENSG00000123297	TN_40h	overall	Wald ratio	1	0.5754	0.969681	1.01725	0.99318	0.82162
ENSG00000231663	TN_16h	overall	Wald ratio	1	0.921339	0.978623	1.02419	1.00115	0.978101
ENSG00000111602	TN_40h	overall	Wald ratio	1	0.292472	0.932997	1.02111	0.976057	0.666824
ENSG00000128408	CD4_Naive_stim_5d	overall	Wald ratio	1	0.00032938	0.96477	0.989517	0.977065	0.0132433
ENSG00000136717	TN_IFN_5d	overall	Wald ratio	1	0.721922	0.974463	1.01808	0.996033	0.902854
ENSG00000144791	TN_0h	overall	Wald ratio	1	0.957502	0.978733	1.02057	0.999431	0.989028
ENSG00000161016	TN_IFN_40h	overall	Wald ratio	1	0.0152354	0.957952	0.99544	0.976516	0.15141
ENSG00000108592	TN_40h	overall	Wald ratio	1	0.0494053	1.00005	1.0427	1.02115	0.287076
ENSG00000136240	TN_cycling_40h	overall	Wald ratio	1	0.0873317	0.957599	1.00296	0.980017	0.40222
ENSG00000184752	TCM_16h	overall	Wald ratio	1	0.000488905	0.953078	0.986619	0.969703	0.0165236
ENSG00000185112	CD4_Memory_uns_0h	overall	Wald ratio	1	0.208525	0.969296	1.00683	0.987885	0.577347
ENSG00000144827	TEM_5d	overall	Wald ratio	1	0.508528	0.985275	1.03039	1.00758	0.793285
ENSG00000196562	CD4_Naive_stim_16h	overall	Wald ratio	1	0.102562	0.96051	1.00368	0.981858	0.41195
ENSG00000121310	TN_40h	overall	Wald ratio	1	0.0544858	0.960508	1.00038	0.980244	0.306664
ENSG00000139625	TEM_40h	overall	Wald ratio	1	0.655474	0.974348	1.01648	0.995193	0.860958
ENSG00000187624	CD4_Naive_stim_16h	overall	Wald ratio	1	0.500014	0.992538	1.01547	1.00394	0.793285
ENSG00000144827	CD4_Naive_stim_16h	overall	Wald ratio	1	0.793846	0.978239	1.01697	0.997415	0.943732
ENSG00000137806	TN_IFN_5d	overall	Wald ratio	1	0.327907	0.943826	1.0195	0.980935	0.699072
ENSG00000213619	TN_40h	overall	Wald ratio	1	0.85001	0.945192	1.04754	0.995052	0.965682
ENSG00000152944	TN_40h	overall	Wald ratio	1	0.646371	0.964461	1.02271	0.99316	0.855146
ENSG00000181649	CD4_Naive_stim_5d	overall	Wald ratio	1	0.176793	0.954791	1.00855	0.981303	0.556134
ENSG00000114648	TN_IFN_40h	overall	Wald ratio	1	0.0430163	1.00082	1.053	1.02658	0.267981
ENSG00000173113	CD4_Memory_stim_40h	overall	Wald ratio	1	0.0159664	1.01003	1.10187	1.05496	0.15141
ENSG00000167792	TCM_16h	overall	Wald ratio	1	0.984088	0.978781	1.02213	1.00022	0.998153
ENSG00000143653	CD4_Naive_stim_40h	overall	Wald ratio	1	0.90809	0.962118	1.03492	0.997854	0.974748
ENSG00000165948	TN_5d	overall	Wald ratio	1	0.831924	0.981306	1.02373	1.00229	0.962783
ENSG00000085871	TCM_40h	overall	Wald ratio	1	0.399687	0.991057	1.02278	1.00679	0.743513
ENSG00000047662	TCM_5d	overall	Wald ratio	1	0.0958749	0.997955	1.02549	1.01163	0.411411
ENSG00000173113	nTreg_16h	overall	Wald ratio	1	0.0374424	1.00177	1.06103	1.03098	0.248291
ENSG00000177106	TN_16h	overall	Wald ratio	1	0.123579	0.966943	1.00404	0.985319	0.45599
ENSG00000182551	CD4_Memory_stim_5d	overall	Wald ratio	1	0.888829	0.98259	1.02047	1.00135	0.968124
ENSG00000116288	CD4_Naive_stim_16h	overall	Wald ratio	1	0.106486	0.912749	1.00887	0.959608	0.422962
ENSG00000142794	TN_16h	overall	Wald ratio	1	0.623959	0.974541	1.01559	0.994853	0.845421
ENSG00000077984	TCM_0h	overall	Wald ratio	1	0.0269097	0.966134	0.997915	0.981896	0.201996
ENSG00000215845	TEM_40h	overall	Wald ratio	1	0.694573	0.969986	1.02051	0.994927	0.888993
ENSG00000198734	TN_cycling_40h	overall	Wald ratio	1	0.192809	0.954349	1.00946	0.98152	0.569124
ENSG00000240005	CD4_Naive_uns_0h	overall	Wald ratio	1	0.633385	0.986845	1.022	1.00427	0.847913
ENSG00000176974	CD4_Memory_uns_0h	overall	Wald ratio	1	0.112533	0.99649	1.03399	1.01507	0.436441
ENSG00000130517	CD4_Memory_stim_16h	overall	Wald ratio	1	0.195963	0.990805	1.04609	1.01807	0.571231
ENSG00000146386	TN_NFKB	overall	Wald ratio	1	0.0463569	0.966741	0.999725	0.983095	0.27958
ENSG00000110665	TEM_40h	overall	Wald ratio	1	0.00673215	1.00675	1.04282	1.02463	0.10374
ENSG00000267454	TN_40h	overall	Wald ratio	1	0.601922	0.966016	1.02024	0.992759	0.830253
ENSG00000177465	TN_IFN_5d	overall	Wald ratio	1	0.501619	0.981233	1.03947	1.00993	0.793285
ENSG00000229043	TCM_5d	overall	Wald ratio	1	0.00161168	0.945472	0.986996	0.966011	0.038614
ENSG00000182362	CD4_Memory_stim_16h	overall	Wald ratio	1	0.0274365	1.00288	1.04999	1.02616	0.20529
ENSG00000003402	CD4_Memory_stim_5d	overall	Wald ratio	1	0.516281	0.982875	1.03498	1.00859	0.793285
ENSG00000116830	CD4_Memory_stim_16h	overall	Wald ratio	1	0.172548	0.992377	1.04361	1.01767	0.550704
ENSG00000163931	CD4_Naive_stim_5d	overall	Wald ratio	1	0.524568	0.965234	1.0182	0.991365	0.793446
ENSG00000174574	TCM_16h	overall	Wald ratio	1	0.176434	0.95917	1.00768	0.983128	0.556134
ENSG00000119718	TCM_40h	overall	Wald ratio	1	0.00281155	0.925135	0.983967	0.954098	0.0585404
ENSG00000182871	TN_IFN_40h	overall	Wald ratio	1	0.697373	0.981485	1.01258	0.996911	0.890296
ENSG00000158234	CD4_Naive_stim_40h	overall	Wald ratio	1	0.0840794	0.959337	1.00262	0.98074	0.393985
ENSG00000116830	TCM_16h	overall	Wald ratio	1	0.172548	0.990863	1.05253	1.02123	0.550704
ENSG00000036448	TCM_5d	overall	Wald ratio	1	0.666185	0.987035	1.02063	1.00369	0.871145
ENSG00000158525	TN_0h	overall	Wald ratio	1	0.522155	0.990734	1.01851	1.00452	0.793285
ENSG00000189306	TCM_16h	overall	Wald ratio	1	0.47918	0.976819	1.01107	0.993798	0.793285
ENSG00000113658	TN_HSP_5d	overall	Wald ratio	1	0.0777696	0.961811	1.00205	0.981726	0.377415
ENSG00000259363	TN_40h	overall	Wald ratio	1	0.353073	0.942146	1.02151	0.981024	0.714072
ENSG00000182923	CD4_Naive_stim_40h	overall	Wald ratio	1	0.0150888	1.0073	1.07027	1.03831	0.15141
ENSG00000172543	TN_HSP_5d	overall	Wald ratio	1	0.190579	0.971021	1.00587	0.988294	0.568809
ENSG00000137106	CD4_Naive_stim_5d	overall	Wald ratio	1	0.873958	0.982404	1.01521	0.998672	0.965921
ENSG00000166839	nTreg_40h	overall	Wald ratio	1	0.0380688	1.00105	1.03791	1.01931	0.251491
ENSG00000057608	CD4_Memory_stim_5d	overall	Wald ratio	1	0.519748	0.978551	1.04382	1.01066	0.793285
ENSG00000033178	CD4_Memory_uns_0h	overall	Wald ratio	1	0.362161	0.958181	1.01573	0.986534	0.717994
ENSG00000173917	TN_40h	overall	Wald ratio	1	0.214353	0.99481	1.02346	1.00904	0.578109
ENSG00000100336	CD4_Memory_stim_5d	overall	Wald ratio	1	0.357057	0.971516	1.01048	0.990805	0.714727
ENSG00000168038	CD4_Naive_stim_40h	overall	Wald ratio	1	0.221113	0.994425	1.02446	1.00933	0.587729
ENSG00000138185	TEM_5d	overall	Wald ratio	1	0.258059	0.98162	1.00499	0.993235	0.636621
ENSG00000168038	TEM_40h	overall	Wald ratio	1	0.221113	0.99396	1.02653	1.01012	0.587729
ENSG00000126005	CD4_Naive_stim_40h	overall	Wald ratio	1	0.991028	0.977138	1.02367	1.00013	0.998212
ENSG00000013573	CD4_Memory_stim_16h	overall	Wald ratio	1	0.0645	0.99854	1.05127	1.02456	0.338009
ENSG00000160213	CD4_Naive_uns_0h	overall	Wald ratio	1	0.67671	0.986053	1.02187	1.0038	0.877202
ENSG00000079459	TN_0h	overall	Wald ratio	1	0.500894	0.980752	1.00954	0.995044	0.793285
ENSG00000240344	CD4_Naive_stim_16h	overall	Wald ratio	1	0.294565	0.993328	1.02233	1.00772	0.668293
ENSG00000143198	CD4_Memory_stim_5d	overall	Wald ratio	1	0.15336	0.95008	1.00808	0.978649	0.516249
ENSG00000237232	CD4_Naive_stim_40h	overall	Wald ratio	1	0.393212	0.980571	1.05117	1.01526	0.742858
ENSG00000079263	CD4_Naive_stim_16h	overall	Wald ratio	1	0.535149	0.980415	1.03883	1.0092	0.798167
ENSG00000134996	TCM_40h	overall	Wald ratio	1	0.481451	0.98699	1.02816	1.00737	0.793285
ENSG00000116138	CD4_Memory_uns_0h	overall	Wald ratio	1	0.0130032	1.00498	1.04302	1.02382	0.147809
ENSG00000111371	CD4_Naive_uns_0h	overall	Wald ratio	1	0.448196	0.978543	1.0503	1.01379	0.776325
ENSG00000170889	TN_5d	overall	Wald ratio	1	0.535539	0.986436	1.02663	1.00633	0.798167
ENSG00000229056	T_ER-stress_5d	overall	Wald ratio	1	0.504426	0.988428	1.02395	1.00603	0.793285
ENSG00000189306	TEM_40h	overall	Wald ratio	1	0.47918	0.975416	1.01175	0.993419	0.793285
ENSG00000172578	CD4_Naive_uns_0h	overall	Wald ratio	1	0.400972	0.986156	1.03546	1.01051	0.74437
ENSG00000189306	TCM_40h	overall	Wald ratio	1	0.47918	0.976262	1.01134	0.993648	0.793285
ENSG00000185414	TN_40h	overall	Wald ratio	1	0.779857	0.984218	1.01201	0.998017	0.93905
ENSG00000164008	TN_40h	overall	Wald ratio	1	0.921064	0.987455	1.01407	1.00067	0.977958
ENSG00000165410	TN_5d	overall	Wald ratio	1	0.126355	0.995553	1.0367	1.01592	0.45978
ENSG00000163380	CD4_Naive_stim_5d	overall	Wald ratio	1	0.35355	0.966438	1.01228	0.989093	0.714072
ENSG00000111581	TN_0h	overall	Wald ratio	1	0.926342	0.970381	1.03359	1.00149	0.978976
ENSG00000105193	TN_cycling_40h	overall	Wald ratio	1	0.956539	0.977127	1.02476	1.00066	0.988906
ENSG00000246366	TCM_5d	overall	Wald ratio	1	0.146754	0.994016	1.04105	1.01726	0.49912
ENSG00000158525	T_ER-stress_5d	overall	Wald ratio	1	0.522155	0.99	1.01999	1.00488	0.793285
ENSG00000100219	CD4_Naive_stim_40h	overall	Wald ratio	1	0.639225	0.976777	1.03901	1.00741	0.851812
ENSG00000134202	CD4_Memory_stim_16h	overall	Wald ratio	1	0.356219	0.983211	1.00611	0.994596	0.714072
ENSG00000110665	TN_cycling_5d	overall	Wald ratio	1	0.0108131	1.00585	1.04566	1.02556	0.131728
ENSG00000173917	nTreg_16h	overall	Wald ratio	1	0.0407085	1.00091	1.04294	1.02171	0.258906
ENSG00000183386	TN_cycling_40h	overall	Wald ratio	1	8.97960181660527e-14	1.08304	1.14645	1.11429	4.18808628726476e-11
ENSG00000234171	CD4_Naive_stim_16h	overall	Wald ratio	1	0.764123	0.971977	1.03946	1.00515	0.926836
ENSG00000159231	CD4_Naive_stim_5d	overall	Wald ratio	1	0.84781	0.980939	1.0237	1.00209	0.965682
ENSG00000189144	CD4_Memory_stim_16h	overall	Wald ratio	1	0.657718	0.966293	1.02188	0.993698	0.863298
ENSG00000204472	CD4_Naive_stim_5d	overall	Wald ratio	1	0.195608	0.960599	1.00826	0.984141	0.571123
ENSG00000100138	CD4_Memory_stim_5d	overall	Wald ratio	1	0.428356	0.978294	1.05307	1.01499	0.764417
ENSG00000269893	CD4_Naive_stim_16h	overall	Wald ratio	1	0.898989	0.986475	1.01562	1.00094	0.972527
ENSG00000035141	TN_40h	overall	Wald ratio	1	0.516095	0.96984	1.0155	0.992408	0.793285
ENSG00000221923	TCM_40h	overall	Wald ratio	1	0.534862	0.980626	1.01021	0.995306	0.798167
ENSG00000130303	TN_40h	overall	Wald ratio	1	0.0100046	1.00575	1.04312	1.02426	0.128725
ENSG00000184613	TN_0h	overall	Wald ratio	1	0.576244	0.968117	1.01819	0.992836	0.82162
ENSG00000196151	TN_40h	overall	Wald ratio	1	0.697865	0.986255	1.02089	1.00342	0.890452
ENSG00000125037	CD4_Naive_stim_40h	overall	Wald ratio	1	0.929913	0.937433	1.06084	0.997229	0.980649
ENSG00000168385	CD4_Memory_uns_0h	overall	Wald ratio	1	0.860197	0.979332	1.02532	1.00206	0.965921
ENSG00000184752	TEM_0h	overall	Wald ratio	1	0.000488905	0.968713	0.99113	0.979857	0.0165236
ENSG00000124587	TCM_16h	overall	Wald ratio	1	0.126116	0.996283	1.03065	1.01332	0.45978
ENSG00000272968	CD4_Memory_stim_40h	overall	Wald ratio	1	0.143089	0.961081	1.00576	0.983168	0.490713
ENSG00000257495	CD4_Naive_uns_0h	overall	Wald ratio	1	0.65226	0.976736	1.01485	0.995609	0.860334
ENSG00000214026	TN_40h	overall	Wald ratio	1	0.383092	0.977076	1.00895	0.992884	0.734278
ENSG00000134824	CD4_Naive_stim_5d	overall	Wald ratio	1	0.0652976	0.95127	1.00154	0.976079	0.339645
ENSG00000269343	CD4_Memory_uns_0h	overall	Wald ratio	1	0.175785	0.959904	1.00751	0.983421	0.556134
ENSG00000092203	CD4_Naive_stim_5d	overall	Wald ratio	1	0.0131809	0.934924	0.992166	0.96312	0.148015
ENSG00000135778	CD4_Naive_uns_0h	overall	Wald ratio	1	0.919993	0.982554	1.01601	0.999142	0.977413
ENSG00000172543	CD4_Memory_uns_0h	overall	Wald ratio	1	0.190579	0.97546	1.00496	0.990101	0.568809
ENSG00000184752	TEM_LA	overall	Wald ratio	1	0.000488905	0.94289	0.983652	0.963055	0.0165236
ENSG00000160124	T_ER-stress_5d	overall	Wald ratio	1	0.0461874	1.00024	1.02808	1.01406	0.27958
ENSG00000165948	TN_40h	overall	Wald ratio	1	0.394826	0.987293	1.03294	1.00986	0.742858
ENSG00000105193	TN_40h	overall	Wald ratio	1	0.956539	0.973033	1.02932	1.00078	0.988906
ENSG00000160194	CD4_Naive_stim_40h	overall	Wald ratio	1	0.510497	0.991268	1.01779	1.00444	0.793285
ENSG00000135541	CD4_Memory_stim_40h	overall	Wald ratio	1	0.0308092	0.907036	0.995285	0.950136	0.222897
ENSG00000100564	CD4_Naive_stim_5d	overall	Wald ratio	1	0.117457	0.957688	1.00485	0.980985	0.446591
ENSG00000124614	CD4_Naive_stim_5d	overall	Wald ratio	1	0.340467	0.991327	1.02553	1.00828	0.706534
ENSG00000146386	CD4_Naive_stim_40h	overall	Wald ratio	1	0.0463569	0.929851	0.999409	0.964003	0.27958
ENSG00000158161	CD4_Naive_stim_16h	overall	Wald ratio	1	0.159375	0.995488	1.02793	1.01158	0.525689
ENSG00000188732	CD4_Naive_stim_5d	overall	Wald ratio	1	0.999186	0.976731	1.02385	1.00001	0.999492
ENSG00000085063	CD4_Naive_stim_16h	overall	Wald ratio	1	0.962685	0.978192	1.0234	1.00054	0.990233
ENSG00000104883	CD4_Naive_stim_40h	overall	Wald ratio	1	0.576105	0.97544	1.01392	0.994496	0.82162
ENSG00000130775	CD4_Naive_stim_40h	overall	Wald ratio	1	0.720362	0.981535	1.01296	0.997126	0.902854
ENSG00000130775	CD4_Naive_stim_5d	overall	Wald ratio	1	0.518525	0.980357	1.01006	0.995096	0.793285
ENSG00000196683	CD4_Memory_stim_5d	overall	Wald ratio	1	0.0234775	1.00401	1.05684	1.03008	0.184019
ENSG00000173272	CD4_Naive_stim_16h	overall	Wald ratio	1	0.849877	0.984456	1.01299	0.998621	0.965682
ENSG00000131634	CD4_Naive_stim_16h	overall	Wald ratio	1	0.305754	0.919659	1.02661	0.971665	0.674568
ENSG00000265148	TN_16h	overall	Wald ratio	1	0.000368812	0.941888	0.982785	0.96212	0.0145775
ENSG00000249859	TEM_0h	overall	Wald ratio	1	0.506104	0.986631	1.02766	1.00693	0.793285
ENSG00000122188	TCM_16h	overall	Wald ratio	1	0.202009	0.992105	1.0382	1.01489	0.577347
ENSG00000100376	CD4_Naive_stim_16h	overall	Wald ratio	1	0.003534	0.96711	0.993459	0.980196	0.0657549
ENSG00000248019	CD4_Naive_uns_0h	overall	Wald ratio	1	0.377976	0.988933	1.02976	1.00914	0.734278
ENSG00000158525	TEM_5d	overall	Wald ratio	1	0.522155	0.991254	1.01745	1.00427	0.793285
ENSG00000127399	TN_16h	overall	Wald ratio	1	0.935988	0.986157	1.01293	0.999451	0.981956
ENSG00000047662	T_ER-stress_5d	overall	Wald ratio	1	0.0933912	0.997582	1.0317	1.0145	0.411411
ENSG00000211812	CD4_Naive_stim_40h	overall	Wald ratio	1	0.495872	0.985769	1.03004	1.00766	0.793285
ENSG00000198734	CD4_Memory_stim_16h	overall	Wald ratio	1	0.192809	0.94574	1.01131	0.977976	0.569124
ENSG00000180398	TCM_16h	overall	Wald ratio	1	0.593448	0.978209	1.01268	0.995295	0.823994
ENSG00000133835	CD4_Memory_stim_16h	overall	Wald ratio	1	0.459165	0.985166	1.03364	1.00911	0.784608
ENSG00000165948	TN_16h	overall	Wald ratio	1	0.68317	0.965654	1.02317	0.993995	0.882633
ENSG00000198625	CD4_Memory_stim_5d	overall	Wald ratio	1	0.97462	0.964171	1.03841	1.0006	0.99348
ENSG00000149273	TN_0h	overall	Wald ratio	1	0.469974	0.960216	1.0189	0.989125	0.789603
ENSG00000137288	CD4_Memory_stim_16h	overall	Wald ratio	1	0.27305	0.945882	1.01585	0.980243	0.661176
ENSG00000134824	CD4_Memory_stim_40h	overall	Wald ratio	1	0.0967956	0.972263	1.00233	0.987182	0.411411
ENSG00000168385	TM_ER-stress_40h	overall	Wald ratio	1	0.451978	0.984262	1.03626	1.00993	0.779019
ENSG00000164978	CD4_Naive_stim_40h	overall	Wald ratio	1	0.787185	0.985493	1.01947	1.00234	0.943651
ENSG00000146707	TEM_5d	overall	Wald ratio	1	0.477678	0.978069	1.01044	0.99412	0.793285
ENSG00000274979	TEM_0h	overall	Wald ratio	1	0.196318	0.962164	1.00795	0.984792	0.572028
ENSG00000160284	CD4_Naive_stim_16h	overall	Wald ratio	1	0.000785349	1.01387	1.05379	1.03363	0.02338
ENSG00000100075	TEM_40h	overall	Wald ratio	1	0.343416	0.987302	1.03738	1.01203	0.706534
ENSG00000144746	TN_0h	overall	Wald ratio	1	0.225005	0.985204	1.0654	1.02452	0.590228
ENSG00000179344	TN_HSP_5d	overall	Wald ratio	1	0.506879	0.973438	1.01339	0.993213	0.793285
ENSG00000031691	CD4_Memory_stim_40h	overall	Wald ratio	1	0.604802	0.97612	1.04239	1.00871	0.831275
ENSG00000185324	TCM_40h	overall	Wald ratio	1	0.0158669	1.00317	1.03111	1.01704	0.15141
ENSG00000179057	TN_HSP_5d	overall	Wald ratio	1	0.865586	0.980732	1.0165	0.998454	0.965921
ENSG00000163468	CD4_Naive_stim_5d	overall	Wald ratio	1	0.313008	0.983918	1.05191	1.01735	0.679852
ENSG00000164308	CD4_Naive_uns_0h	overall	Wald ratio	1	0.993365	0.98924	1.01078	0.999954	0.998212
ENSG00000204472	TN_16h	overall	Wald ratio	1	0.373736	0.990195	1.02658	1.00822	0.729019
ENSG00000115956	TEM_40h	overall	Wald ratio	1	0.0478678	0.931547	0.999666	0.965006	0.285382
ENSG00000130775	TEM_HLApositive_40h	overall	Wald ratio	1	0.164551	0.958915	1.00716	0.982744	0.538084
ENSG00000197728	nTreg_0h	overall	Wald ratio	1	0.596677	0.984399	1.02773	1.00583	0.823994
ENSG00000160201	TN_HSP_5d	overall	Wald ratio	1	0.0336165	1.00336	1.0867	1.0442	0.23852
ENSG00000134202	CD4_Naive_stim_40h	overall	Wald ratio	1	0.356219	0.983105	1.00615	0.994561	0.714072
ENSG00000164308	TN_cycling_5d	overall	Wald ratio	1	0.993365	0.987716	1.01233	0.999948	0.998212
ENSG00000104518	TN_40h	overall	Wald ratio	1	0.18717	0.991905	1.04245	1.01686	0.568809
ENSG00000136238	TEM_5d	overall	Wald ratio	1	0.100828	0.995348	1.05401	1.02426	0.41195
ENSG00000103707	CD4_Naive_stim_40h	overall	Wald ratio	1	0.175234	0.992179	1.04401	1.01777	0.556134
ENSG00000148290	CD4_Naive_stim_5d	overall	Wald ratio	1	0.404102	0.984493	1.03956	1.01165	0.747314
ENSG00000198771	CD4_Naive_stim_5d	overall	Wald ratio	1	0.0123425	1.01007	1.08595	1.04732	0.141787
ENSG00000169255	TN_5d	overall	Wald ratio	1	0.510337	0.969184	1.06499	1.01596	0.793285
ENSG00000244752	T_ER-stress_5d	overall	Wald ratio	1	0.582171	0.990222	1.01765	1.00384	0.823994
ENSG00000112667	TCM_16h	overall	Wald ratio	1	0.291182	0.982584	1.06033	1.02072	0.666824
ENSG00000234745	TN_HSP_5d	overall	Wald ratio	1	0.291128	0.978594	1.00651	0.992454	0.666824
ENSG00000171067	TN_16h	overall	Wald ratio	1	0.997771	0.981547	1.01875	0.999973	0.999492
[truncated: 60,532 more rows]

## Sheet: Table 3
Genes passing MR FDR-P < 0.05
Ensembl Gene ID	Cellular subtype_activation timepoint	CRC subtype	method	nsnp	pval	LCI	UCI	OR	FDR_correction
ENSG00000134825	TN_0h	GECCO_left	Wald ratio	1	8.86935995442862e-08	0.862267	0.933601	0.897225	0.000107857
ENSG00000134825	CD4_Naive_uns_0h	GECCO_left	Wald ratio	1	8.86935995442866e-08	0.866454	0.9357	0.900411	0.000107857
ENSG00000149485	TEM_5d	GECCO_left	Wald ratio	1	9.50521415204215e-08	0.90446	0.954598	0.929191	0.000107857
ENSG00000196126	TN_0h	GECCO_male	Wald ratio	1	2.60596833044809e-08	0.856582	0.928511	0.891822	0.000206523
ENSG00000198502	TCM_5d	GECCO_colon	Wald ratio	1	2.75409604124349e-08	0.920703	0.961241	0.940753	0.000218262
ENSG00000204644	nTreg_16h	overall	Wald ratio	1	2.09079912815445e-06	1.02126	1.05195	1.03649	0.000256618
ENSG00000144741	CD4_Naive_stim_5d	overall	Wald ratio	1	2.68293860077947e-06	0.932453	0.971675	0.951862	0.000323618
ENSG00000196126	TM_ER-stress_40h	overall	Wald ratio	1	2.99996672308028e-06	0.948929	0.978797	0.963747	0.000355725
ENSG00000196126	CD4_Naive_stim_5d	GECCO_male	Wald ratio	1	9.457933287353e-08	0.898026	0.951443	0.924349	0.000374771
ENSG00000196126	TM_ER-stress_40h	GECCO_left	Wald ratio	1	4.44330915273903e-07	0.911028	0.959765	0.935079	0.000388458
ENSG00000149485	TN_40h	GECCO_left	Wald ratio	1	5.96261043265248e-07	0.909993	0.959696	0.934514	0.000388458
ENSG00000149485	CD4_Memory_stim_40h	GECCO_left	Wald ratio	1	8.80302544528156e-07	0.897687	0.954654	0.925732	0.000388458
ENSG00000149485	CD4_Memory_stim_16h	GECCO_left	Wald ratio	1	8.80302544528156e-07	0.910401	0.960444	0.935088	0.000388458
ENSG00000149485	TN_16h	GECCO_left	Wald ratio	1	8.80302544528156e-07	0.922417	0.965873	0.943895	0.000388458
ENSG00000149485	CD4_Memory_stim_5d	GECCO_left	Wald ratio	1	8.80302544528156e-07	0.898939	0.955226	0.926655	0.000388458
ENSG00000149485	CD4_Naive_stim_16h	GECCO_left	Wald ratio	1	8.80302544528156e-07	0.914932	0.962496	0.938413	0.000388458
ENSG00000149485	TCM_40h	GECCO_left	Wald ratio	1	8.80302544528156e-07	0.901138	0.95623	0.928276	0.000388458
ENSG00000149485	TCM_16h	GECCO_left	Wald ratio	1	8.80302544528156e-07	0.915329	0.962675	0.938704	0.000388458
ENSG00000149485	TEM_16h	GECCO_left	Wald ratio	1	8.8030254452816e-07	0.909868	0.960202	0.934696	0.000388458
ENSG00000149485	TCM_5d	GECCO_left	Wald ratio	1	8.8030254452816e-07	0.875721	0.944539	0.909479	0.000388458
ENSG00000134825	CD4_Naive_uns_0h	GECCO_female	Wald ratio	1	1.32634680574443e-07	0.851987	0.929232	0.889772	0.000526361
ENSG00000134825	TN_0h	GECCO_female	Wald ratio	1	1.32634680574443e-07	0.847387	0.92693	0.886267	0.000526361
ENSG00000196126	CD4_Naive_stim_5d	GECCO_colon	Wald ratio	1	1.36469363991415e-07	0.912629	0.959008	0.935531	0.00054076
ENSG00000134824	TN_IFN_5d	GECCO_left	Wald ratio	1	1.29839128572267e-06	0.873598	0.944373	0.908296	0.000542796
ENSG00000149485	TEM_5d	GECCO_colon	Wald ratio	1	2.33179145911185e-07	0.910001	0.958424	0.933899	0.000592737
ENSG00000134824	TN_IFN_5d	GECCO_colon	Wald ratio	1	2.99173458234952e-07	0.872604	0.94095	0.906133	0.000592737
ENSG00000124126	CD4_Naive_stim_5d	overall	Wald ratio	1	5.37225302326756e-06	0.930293	0.971664	0.950753	0.000626405
ENSG00000149485	TN_16h	GECCO_distal	Wald ratio	1	1.30938996011216e-06	0.903927	0.958136	0.930637	0.000648148
ENSG00000149485	CD4_Memory_stim_16h	GECCO_distal	Wald ratio	1	1.30938996011216e-06	0.889224	0.951507	0.919838	0.000648148
ENSG00000149485	TCM_16h	GECCO_distal	Wald ratio	1	1.30938996011216e-06	0.895248	0.954231	0.924269	0.000648148
ENSG00000149485	TCM_40h	GECCO_distal	Wald ratio	1	1.30938996011216e-06	0.877922	0.946368	0.911503	0.000648148
ENSG00000149485	CD4_Memory_stim_5d	GECCO_distal	Wald ratio	1	1.30938996011216e-06	0.875243	0.945144	0.909522	0.000648148
ENSG00000149485	TEM_16h	GECCO_distal	Wald ratio	1	1.30938996011216e-06	0.888572	0.951212	0.919359	0.000648148
ENSG00000149485	CD4_Memory_stim_40h	GECCO_distal	Wald ratio	1	1.30938996011216e-06	0.873719	0.944447	0.908395	0.000648148
ENSG00000149485	TCM_5d	GECCO_distal	Wald ratio	1	1.30938996011216e-06	0.847061	0.932138	0.888582	0.000648148
ENSG00000149485	CD4_Naive_stim_16h	GECCO_distal	Wald ratio	1	1.30938996011216e-06	0.894763	0.954012	0.923912	0.000648148
ENSG00000149485	TEM_5d	GECCO_distal	Wald ratio	1	2.70591381950817e-07	0.884296	0.946389	0.914816	0.000648148
ENSG00000134825	CD4_Naive_uns_0h	GECCO_distal	Wald ratio	1	5.91487808541545e-07	0.84238	0.927897	0.884105	0.000648148
ENSG00000134825	TN_0h	GECCO_distal	Wald ratio	1	5.91487808541548e-07	0.837511	0.925553	0.880432	0.000648148
ENSG00000134824	TN_IFN_5d	GECCO_distal	Wald ratio	1	6.32919482023635e-07	0.84093	0.92737	0.883093	0.000648148
ENSG00000149485	TN_40h	GECCO_distal	Wald ratio	1	9.38128777715459e-07	0.888862	0.950723	0.919273	0.000648148
ENSG00000196126	T_ER-stress_5d	GECCO_colon	Wald ratio	1	4.12846176653919e-07	0.900967	0.954969	0.927575	0.000654361
ENSG00000134825	TN_0h	GECCO_colon	Wald ratio	1	6.74714306893147e-07	0.873572	0.942998	0.907622	0.000763873
ENSG00000134825	CD4_Naive_uns_0h	GECCO_colon	Wald ratio	1	6.74714306893151e-07	0.877441	0.944809	0.910502	0.000763873
ENSG00000237541	TCM_0h	GECCO_left	Wald ratio	1	2.02031830008047e-06	1.031	1.07616	1.05334	0.000764161
ENSG00000237541	TEM_5d	GECCO_left	Wald ratio	1	2.02031830008047e-06	1.02737	1.06708	1.04704	0.000764161
ENSG00000196126	TM_ER-stress_40h	GECCO_distal	Wald ratio	1	1.92938168859026e-06	0.892588	0.953751	0.922663	0.000898865
ENSG00000134824	TN_IFN_5d	GECCO_male	Wald ratio	1	3.55149508029304e-07	0.852832	0.931745	0.891416	0.000938187
ENSG00000237541	TEMRA_5d	GECCO_left	Wald ratio	1	3.1184923962031e-06	1.02954	1.07393	1.0515	0.00107696
ENSG00000237541	TEMRA_40h	GECCO_left	Wald ratio	1	3.1184923962031e-06	1.02519	1.06286	1.04386	0.00107696
ENSG00000149485	TN_16h	GECCO_colon	Wald ratio	1	2.37298222393619e-06	0.926763	0.969072	0.947682	0.0011495
ENSG00000149485	TEM_16h	GECCO_colon	Wald ratio	1	2.37298222393619e-06	0.914885	0.963922	0.939083	0.0011495
ENSG00000149485	TCM_16h	GECCO_colon	Wald ratio	1	2.37298222393619e-06	0.920055	0.966168	0.94283	0.0011495
ENSG00000149485	CD4_Naive_stim_16h	GECCO_colon	Wald ratio	1	2.37298222393619e-06	0.91968	0.966006	0.942558	0.0011495
ENSG00000149485	CD4_Memory_stim_16h	GECCO_colon	Wald ratio	1	2.37298222393619e-06	0.91539	0.964142	0.939449	0.0011495
ENSG00000149485	TCM_40h	GECCO_colon	Wald ratio	1	2.37298222393619e-06	0.906616	0.960314	0.933078	0.0011495
ENSG00000149485	CD4_Memory_stim_5d	GECCO_colon	Wald ratio	1	2.37298222393619e-06	0.904532	0.959401	0.931562	0.0011495
ENSG00000149485	TCM_5d	GECCO_colon	Wald ratio	1	2.3729822239362e-06	0.882512	0.949684	0.915482	0.0011495
ENSG00000149485	CD4_Memory_stim_40h	GECCO_colon	Wald ratio	1	2.3729822239362e-06	0.903345	0.958881	0.930699	0.0011495
ENSG00000149485	TN_40h	GECCO_colon	Wald ratio	1	2.46579853742276e-06	0.915983	0.964458	0.939908	0.0011495
ENSG00000149485	TEM_5d	GECCO_male	Wald ratio	1	6.61243778606638e-07	0.89755	0.954118	0.925402	0.00131009
ENSG00000172057	TN_16h	overall	Wald ratio	1	1.2162138700976e-05	1.02989	1.08032	1.0548	0.00139486
ENSG00000116701	TEM_40h	overall	Wald ratio	1	1.32440024619601e-05	0.942924	0.977952	0.960278	0.00149444
ENSG00000198502	TCM_5d	GECCO_distal	Wald ratio	1	4.74899279008072e-06	0.911282	0.963503	0.937029	0.00208956
ENSG00000142632	CD4_Naive_stim_16h	overall	Wald ratio	1	1.95309210333916e-05	0.944258	0.978957	0.961451	0.00213497
ENSG00000142632	CD4_Memory_stim_5d	overall	Wald ratio	1	1.95309210333916e-05	0.946915	0.979977	0.963305	0.00213497
ENSG00000196126	TN_cycling_40h	GECCO_male	Wald ratio	1	2.05045300335984e-06	0.913979	0.963303	0.938317	0.00223959
ENSG00000183386	CD4_Memory_stim_5d	GECCO_male	Wald ratio	1	5.65197352896437e-06	1.04982	1.13033	1.08933	0.00223959
ENSG00000183386	TCM_5d	GECCO_male	Wald ratio	1	5.65197352896439e-06	1.04961	1.12978	1.08896	0.00223959
ENSG00000183386	TN_HSP_5d	GECCO_male	Wald ratio	1	5.65197352896439e-06	1.04711	1.12299	1.08438	0.00223959
ENSG00000183386	CD4_Naive_stim_40h	GECCO_male	Wald ratio	1	5.65197352896439e-06	1.04597	1.11994	1.08232	0.00223959
ENSG00000183386	TEM_40h	GECCO_male	Wald ratio	1	5.65197352896439e-06	1.04798	1.12534	1.08597	0.00223959
ENSG00000183386	CD4_Memory_uns_0h	GECCO_male	Wald ratio	1	5.65197352896439e-06	1.04219	1.10975	1.07544	0.00223959
ENSG00000183386	CD4_Memory_stim_16h	GECCO_male	Wald ratio	1	5.65197352896439e-06	1.03906	1.10138	1.06977	0.00223959
ENSG00000183386	TN_40h	GECCO_male	Wald ratio	1	5.65197352896439e-06	1.04273	1.11121	1.07643	0.00223959
ENSG00000183386	TCM_0h	GECCO_male	Wald ratio	1	5.65197352896439e-06	1.0521	1.13653	1.0935	0.00223959
ENSG00000183386	TN_5d	GECCO_male	Wald ratio	1	5.65197352896439e-06	1.05037	1.13183	1.09034	0.00223959
ENSG00000183386	TCM_16h	GECCO_male	Wald ratio	1	5.65197352896439e-06	1.05188	1.13593	1.09309	0.00223959
ENSG00000183386	TN_cycling_40h	GECCO_male	Wald ratio	1	5.65197352896439e-06	1.07144	1.18992	1.12912	0.00223959
ENSG00000183386	CD4_Naive_stim_5d	GECCO_male	Wald ratio	1	5.65197352896439e-06	1.04288	1.11162	1.0767	0.00223959
ENSG00000183386	TN_16h	GECCO_male	Wald ratio	1	5.65197352896442e-06	1.04785	1.125	1.08574	0.00223959
ENSG00000183386	CD4_Memory_stim_40h	GECCO_male	Wald ratio	1	5.65197352896442e-06	1.04381	1.11412	1.07839	0.00223959
ENSG00000204644	TEM_HLApositive_40h	overall	Wald ratio	1	2.53054920877586e-05	1.01614	1.04485	1.03039	0.00272365
ENSG00000255320	TCM_5d	overall	Wald ratio	1	2.63695526907107e-05	1.02116	1.05923	1.04002	0.00275345
ENSG00000255320	CD4_Naive_stim_40h	overall	Wald ratio	1	2.63695526907107e-05	1.01533	1.04269	1.02892	0.00275345
ENSG00000255320	TN_IFN_40h	overall	Wald ratio	1	2.90823777222567e-05	1.01693	1.04753	1.03212	0.00277777
ENSG00000255320	CD4_Naive_stim_16h	overall	Wald ratio	1	2.90823777222567e-05	1.01661	1.04661	1.0315	0.00277777
ENSG00000108107	CD4_Naive_stim_5d	overall	Wald ratio	1	2.95001294633619e-05	0.887865	0.957941	0.922238	0.00277777
ENSG00000108107	TCM_0h	overall	Wald ratio	1	2.95001294633619e-05	0.894554	0.960542	0.926961	0.00277777
ENSG00000108107	CD4_Memory_uns_0h	overall	Wald ratio	1	2.95001294633619e-05	0.896455	0.961279	0.928301	0.00277777
ENSG00000108107	CD4_Naive_uns_0h	overall	Wald ratio	1	2.9500129463362e-05	0.861521	0.947573	0.903523	0.00277777
ENSG00000108107	TN_0h	overall	Wald ratio	1	2.9500129463362e-05	0.873345	0.952251	0.911945	0.00277777
ENSG00000110911	TN_16h	overall	Wald ratio	1	2.97788872698921e-05	1.02739	1.0777	1.05225	0.00277777
ENSG00000196126	TN_0h	GECCO_distal	Wald ratio	1	7.2561330886182e-06	0.861338	0.943184	0.901333	0.00302466
ENSG00000144741	TCM_40h	overall	Wald ratio	1	4.49117478402016e-05	0.916381	0.969809	0.942716	0.00413424
ENSG00000144741	CD4_Naive_stim_16h	overall	Wald ratio	1	5.65177978970026e-05	0.939473	0.978675	0.958874	0.00479103
ENSG00000138777	TN_5d	overall	Wald ratio	1	5.66479179394624e-05	1.02717	1.08075	1.05362	0.00479103
ENSG00000138777	CD4_Naive_stim_5d	overall	Wald ratio	1	5.66479179394624e-05	1.02125	1.06281	1.04182	0.00479103
ENSG00000138777	TCM_40h	overall	Wald ratio	1	5.66479179394624e-05	1.04897	1.14854	1.09763	0.00479103
ENSG00000144741	CD4_Naive_stim_40h	overall	Wald ratio	1	5.69804754533341e-05	0.940517	0.979063	0.959597	0.00479103
ENSG00000204592	TN_40h	overall	Wald ratio	1	6.09492979062323e-05	1.03485	1.10493	1.06932	0.00479103
ENSG00000204592	TCM_40h	overall	Wald ratio	1	6.09492979062323e-05	1.03365	1.10121	1.0669	0.00479103
ENSG00000204592	CD4_Memory_stim_16h	overall	Wald ratio	1	6.09492979062323e-05	1.02375	1.07076	1.04699	0.00479103
ENSG00000204592	TN_NFKB	overall	Wald ratio	1	6.09492979062323e-05	1.01868	1.05538	1.03687	0.00479103
ENSG00000204592	TN_cycling_40h	overall	Wald ratio	1	6.09492979062323e-05	1.02835	1.08484	1.05622	0.00479103
ENSG00000204592	CD4_Memory_stim_5d	overall	Wald ratio	1	6.09492979062323e-05	1.05947	1.18326	1.11965	0.00479103
ENSG00000204592	CD4_Memory_stim_40h	overall	Wald ratio	1	6.09492979062323e-05	1.10485	1.33704	1.21541	0.00479103
ENSG00000204592	CD4_Naive_stim_40h	overall	Wald ratio	1	6.09492979062323e-05	1.05046	1.1542	1.10111	0.00479103
ENSG00000156171	CD4_Naive_stim_16h	overall	Wald ratio	1	6.25479393964808e-05	0.917753	0.971023	0.944012	0.00486206
ENSG00000165171	nTreg_40h	GECCO_colon	Wald ratio	1	1.70798109419836e-05	0.928438	0.972626	0.950275	0.00512689
ENSG00000183386	CD4_Naive_stim_40h	GECCO_colon	Wald ratio	1	2.13770515498688e-05	1.03455	1.09649	1.06507	0.00512689
ENSG00000183386	TCM_0h	GECCO_colon	Wald ratio	1	2.13770515498688e-05	1.03913	1.10969	1.07383	0.00512689
ENSG00000183386	TN_16h	GECCO_colon	Wald ratio	1	2.13770515498688e-05	1.03595	1.10052	1.06775	0.00512689
ENSG00000183386	CD4_Memory_stim_40h	GECCO_colon	Wald ratio	1	2.13770515498688e-05	1.03294	1.09185	1.06199	0.00512689
ENSG00000183386	TN_HSP_5d	GECCO_colon	Wald ratio	1	2.13770515498688e-05	1.0354	1.09892	1.06669	0.00512689
ENSG00000183386	TN_40h	GECCO_colon	Wald ratio	1	2.13770515498688e-05	1.03213	1.08954	1.06044	0.00512689
ENSG00000183386	TCM_5d	GECCO_colon	Wald ratio	1	2.13770515498688e-05	1.03727	1.10432	1.07027	0.00512689
ENSG00000183386	TCM_16h	GECCO_colon	Wald ratio	1	2.13770515498688e-05	1.03896	1.10921	1.07351	0.00512689
ENSG00000183386	CD4_Memory_stim_16h	GECCO_colon	Wald ratio	1	2.13770515498689e-05	1.02938	1.08169	1.05521	0.00512689
ENSG00000183386	CD4_Naive_stim_5d	GECCO_colon	Wald ratio	1	2.13770515498689e-05	1.03224	1.08986	1.06066	0.00512689
ENSG00000183386	TEM_40h	GECCO_colon	Wald ratio	1	2.13770515498689e-05	1.03605	1.10079	1.06793	0.00512689
ENSG00000183386	TN_cycling_40h	GECCO_colon	Wald ratio	1	2.13770515498689e-05	1.05353	1.15189	1.10161	0.00512689
ENSG00000183386	TN_5d	GECCO_colon	Wald ratio	1	2.13770515498689e-05	1.03783	1.10595	1.07135	0.00512689
ENSG00000183386	CD4_Memory_stim_5d	GECCO_colon	Wald ratio	1	2.13770515498689e-05	1.03742	1.10476	1.07056	0.00512689
ENSG00000183386	CD4_Memory_uns_0h	GECCO_colon	Wald ratio	1	2.13770515498689e-05	1.03172	1.08837	1.05967	0.00512689
ENSG00000165171	CD4_Memory_uns_0h	GECCO_colon	Wald ratio	1	2.32893507495142e-05	0.938172	0.976862	0.957321	0.00512689
ENSG00000165171	TCM_0h	GECCO_colon	Wald ratio	1	2.32893507495143e-05	0.931197	0.974192	0.952452	0.00512689
ENSG00000165171	TCM_5d	GECCO_colon	Wald ratio	1	2.32893507495143e-05	0.930062	0.973756	0.951658	0.00512689
ENSG00000142632	TN_40h	overall	Wald ratio	1	7.04439669364172e-05	0.959508	0.986066	0.972696	0.00524283
ENSG00000142632	TEM_40h	overall	Wald ratio	1	7.04439669364172e-05	0.943638	0.980498	0.961892	0.00524283
ENSG00000142632	TN_16h	overall	Wald ratio	1	7.04439669364173e-05	0.952896	0.983753	0.968201	0.00524283
ENSG00000142632	CD4_Memory_stim_40h	overall	Wald ratio	1	7.0443966936417e-05	0.948839	0.982329	0.965439	0.00524283
ENSG00000144741	TN_16h	overall	Wald ratio	1	7.22355562542503e-05	0.95187	0.983426	0.96752	0.00531958
ENSG00000083845	CD4_Naive_stim_5d	overall	Wald ratio	1	7.53046374208182e-05	1.04884	1.15164	1.09904	0.00543125
ENSG00000083845	nTreg_40h	overall	Wald ratio	1	7.53046374208183e-05	1.02847	1.08666	1.05716	0.00543125
ENSG00000124126	CD4_Naive_stim_5d	GECCO_distal	Wald ratio	1	1.4770083856153e-05	0.866731	0.947508	0.90622	0.00584895
ENSG00000115866	TCM_40h	overall	Wald ratio	1	8.48636925064679e-05	1.0296	1.09114	1.05993	0.00587828
ENSG00000115866	CD4_Naive_stim_40h	overall	Wald ratio	1	8.48636925064681e-05	1.03062	1.09437	1.06202	0.00587828
ENSG00000115866	TEM_40h	overall	Wald ratio	1	8.48636925064681e-05	1.03642	1.11288	1.07397	0.00587828
ENSG00000115866	TN_0h	overall	Wald ratio	1	8.48636925064681e-05	1.02799	1.08603	1.05661	0.00587828
ENSG00000197043	TN_HSP_5d	overall	Wald ratio	1	9.23272592628671e-05	0.922267	0.973477	0.947526	0.0060239
ENSG00000197043	TN_16h	overall	Wald ratio	1	9.2327259262867e-05	0.919376	0.972462	0.945546	0.0060239
ENSG00000206503	TCM_16h	overall	Wald ratio	1	9.29933136981064e-05	0.958849	0.986146	0.972402	0.0060239
ENSG00000206503	TEM_16h	overall	Wald ratio	1	9.29933136981065e-05	0.942638	0.980579	0.961422	0.0060239
ENSG00000206503	TEM_LA	overall	Wald ratio	1	9.29933136981065e-05	0.950068	0.983139	0.966462	0.0060239
ENSG00000206503	TEMRA_16h	overall	Wald ratio	1	9.29933136981065e-05	0.937201	0.978698	0.957725	0.0060239
ENSG00000206503	TN_16h	overall	Wald ratio	1	9.29933136981065e-05	0.955877	0.98513	0.970393	0.0060239
ENSG00000149485	TN_40h	GECCO_male	Wald ratio	1	1.60811378819158e-05	0.907818	0.964371	0.935667	0.00606872
ENSG00000149485	TCM_5d	GECCO_male	Wald ratio	1	2.51629282122747e-05	0.873384	0.951786	0.911743	0.00664721
ENSG00000149485	CD4_Memory_stim_5d	GECCO_male	Wald ratio	1	2.51629282122747e-05	0.897013	0.961105	0.928506	0.00664721
ENSG00000149485	CD4_Memory_stim_16h	GECCO_male	Wald ratio	1	2.51629282122747e-05	0.908682	0.96565	0.936733	0.00664721
ENSG00000149485	TEM_16h	GECCO_male	Wald ratio	1	2.51629282122747e-05	0.908139	0.96544	0.936351	0.00664721
ENSG00000149485	TN_16h	GECCO_male	Wald ratio	1	2.51629282122747e-05	0.920918	0.970376	0.945324	0.00664721
ENSG00000149485	CD4_Memory_stim_40h	GECCO_male	Wald ratio	1	2.51629282122747e-05	0.895738	0.960607	0.927606	0.00664721
ENSG00000149485	CD4_Naive_stim_16h	GECCO_male	Wald ratio	1	2.51629282122747e-05	0.913296	0.967437	0.939977	0.00664721
ENSG00000149485	TCM_16h	GECCO_male	Wald ratio	1	2.51629282122747e-05	0.9137	0.967593	0.94026	0.00664721
ENSG00000149485	TCM_40h	GECCO_male	Wald ratio	1	2.51629282122749e-05	0.899251	0.96198	0.930087	0.00664721
ENSG00000171103	CD4_Memory_stim_16h	GECCO_colon	Wald ratio	1	3.33047599718933e-05	0.871043	0.951724	0.91049	0.00713352
ENSG00000116701	CD4_Naive_stim_40h	GECCO_male	Wald ratio	1	3.02695944347154e-05	0.888918	0.95842	0.923015	0.00749645
ENSG00000116701	TCM_40h	GECCO_male	Wald ratio	1	3.02695944347155e-05	0.892932	0.959979	0.925848	0.00749645
ENSG00000237541	TCM_LA	GECCO_left	Wald ratio	1	2.32433531635594e-05	1.04349	1.12304	1.08254	0.00769258
ENSG00000196126	TN_cycling_40h	GECCO_rectal	Wald ratio	1	1.94920332435579e-06	0.903817	0.95875	0.930879	0.00773444
ENSG00000083845	CD4_Naive_stim_40h	overall	Wald ratio	1	0.000120788	1.04491	1.14488	1.09375	0.00775261
ENSG00000236935	CD4_Naive_stim_5d	overall	Wald ratio	1	0.000131441	1.01569	1.0495	1.03246	0.00835963
ENSG00000083845	TN_40h	overall	Wald ratio	1	0.000149364	1.03883	1.12705	1.08204	0.00879613
ENSG00000206503	CD4_Naive_uns_0h	overall	Wald ratio	1	0.000152066	0.940784	0.980777	0.960572	0.00879613
ENSG00000204644	TN_HSP_5d	overall	Wald ratio	1	0.000167222	1.01307	1.04206	1.02746	0.00879613
ENSG00000204644	CD4_Memory_stim_5d	overall	Wald ratio	1	0.000167222	1.01072	1.03441	1.0225	0.00879613
ENSG00000204644	TM_ER-stress_40h	overall	Wald ratio	1	0.000167222	1.01458	1.04701	1.03067	0.00879613
ENSG00000204644	TCM_40h	overall	Wald ratio	1	0.000167222	1.01096	1.03518	1.023	0.00879613
ENSG00000204644	TN_IFN_5d	overall	Wald ratio	1	0.000167222	1.01078	1.03462	1.02263	0.00879613
ENSG00000204644	TN_cycling_5d	overall	Wald ratio	1	0.000167222	1.01254	1.04034	1.02635	0.00879613
ENSG00000204644	TEM_HLApositive_5d	overall	Wald ratio	1	0.000167222	1.01186	1.03811	1.0249	0.00879613
ENSG00000204644	TN_IFN_40h	overall	Wald ratio	1	0.000167222	1.01228	1.03949	1.02579	0.00879613
ENSG00000204644	nTreg_40h	overall	Wald ratio	1	0.000167222	1.01375	1.04428	1.0289	0.00879613
ENSG00000204644	CD4_Naive_stim_5d	overall	Wald ratio	1	0.000167222	1.01145	1.03677	1.02403	0.00879613
ENSG00000204644	TEM_40h	overall	Wald ratio	1	0.000167222	1.01015	1.03256	1.02129	0.00879613
ENSG00000204644	TN_cycling_40h	overall	Wald ratio	1	0.000167222	1.0117	1.0376	1.02457	0.00879613
ENSG00000204644	TN_5d	overall	Wald ratio	1	0.000167222	1.01089	1.03496	1.02285	0.00879613
ENSG00000204644	CD4_Naive_stim_40h	overall	Wald ratio	1	0.000167222	1.01107	1.03555	1.02324	0.00879613
ENSG00000204644	T_ER-stress_5d	overall	Wald ratio	1	0.000167222	1.012	1.03858	1.0252	0.00879613
ENSG00000204644	TEM_5d	overall	Wald ratio	1	0.000167222	1.01114	1.03578	1.02339	0.00879613
ENSG00000204644	CD4_Memory_stim_16h	overall	Wald ratio	1	0.000167222	1.01209	1.03888	1.0254	0.00879613
ENSG00000204644	TCM_5d	overall	Wald ratio	1	0.000167222	1.01113	1.03575	1.02337	0.00879613
ENSG00000204644	TN_40h	overall	Wald ratio	1	0.000167222	1.0112	1.03596	1.0235	0.00879613
ENSG00000204644	TEM_16h	overall	Wald ratio	1	0.000167222	1.01222	1.0393	1.02567	0.00879613
ENSG00000204644	CD4_Memory_stim_40h	overall	Wald ratio	1	0.000167222	1.01053	1.03379	1.02209	0.00879613
ENSG00000204147	TN_40h	GECCO_male	Wald ratio	1	3.66647099655268e-05	0.861605	0.948343	0.903934	0.00880509
ENSG00000255320	T_ER-stress_5d	overall	Wald ratio	1	0.000172863	1.01919	1.06236	1.04055	0.00902499
ENSG00000239521	CD4_Memory_stim_5d	overall	Wald ratio	1	0.000188226	0.93787	0.980212	0.958807	0.0097543
ENSG00000171522	TN_16h	GECCO_left	Wald ratio	1	3.0908593764592e-05	0.852292	0.94406	0.897003	0.00982028
ENSG00000213533	TN_16h	GECCO_left	Wald ratio	1	3.36773560785534e-05	0.91207	0.967576	0.939413	0.00990738
ENSG00000213533	CD4_Naive_stim_40h	GECCO_left	Wald ratio	1	3.36773560785534e-05	0.896579	0.961659	0.928549	0.00990738
ENSG00000151694	TN_40h	overall	Wald ratio	1	0.000196106	0.899549	0.96768	0.932993	0.0100143
ENSG00000134330	CD4_Memory_stim_16h	overall	Wald ratio	1	0.000196106	0.927401	0.976881	0.95182	0.0100143
ENSG00000196126	T_ER-stress_5d	GECCO_male	Wald ratio	1	4.54551864933973e-05	0.900589	0.963939	0.931726	0.0105951
ENSG00000134825	TN_0h	GECCO_male	Wald ratio	1	4.90727159328193e-05	0.870481	0.952765	0.910694	0.0108028
ENSG00000134825	CD4_Naive_uns_0h	GECCO_male	Wald ratio	1	4.90727159328193e-05	0.874437	0.954273	0.913483	0.0108028
ENSG00000183386	CD4_Naive_stim_16h	GECCO_male	Wald ratio	1	5.12953015025039e-05	1.05452	1.16495	1.10836	0.0109869
ENSG00000196126	TEM_0h	overall	Wald ratio	1	0.000228296	0.911233	0.971989	0.941121	0.0115736
ENSG00000083845	CD4_Memory_stim_40h	overall	Wald ratio	1	0.000232424	1.03772	1.12905	1.08242	0.0116981
ENSG00000204308	CD4_Memory_uns_0h	overall	Wald ratio	1	0.000242588	1.01934	1.0651	1.04197	0.0120365
ENSG00000204308	CD4_Memory_stim_5d	overall	Wald ratio	1	0.000242588	1.02776	1.09435	1.06053	0.0120365
ENSG00000086504	TEM_HLApositive_5d	overall	Wald ratio	1	0.000256301	1.02228	1.07571	1.04866	0.0126273
ENSG00000171574	CD4_Memory_stim_16h	GECCO_rectal	Wald ratio	1	4.80981470980917e-06	0.854041	0.938845	0.89544	0.0127236
ENSG00000146109	TCM_16h	overall	Wald ratio	1	0.000265511	1.02592	1.08877	1.05688	0.0129372
ENSG00000206503	nTreg_40h	overall	Wald ratio	1	0.000268138	0.936553	0.980493	0.958271	0.0129372
ENSG00000206503	CD4_Naive_stim_16h	overall	Wald ratio	1	0.000268138	0.957614	0.987068	0.97223	0.0129372
ENSG00000184752	TM_ER-stress_40h	overall	Wald ratio	1	0.000290736	0.951431	0.985276	0.968206	0.0132433
ENSG00000184752	nTreg_0h	overall	Wald ratio	1	0.000290736	0.964729	0.989359	0.976966	0.0132433
ENSG00000184752	TEM_5d	overall	Wald ratio	1	0.000290736	0.963763	0.989064	0.976332	0.0132433
ENSG00000184752	TN_cycling_5d	overall	Wald ratio	1	0.000290736	0.963673	0.989036	0.976272	0.0132433
ENSG00000160310	TCM_LA	overall	Wald ratio	1	0.000299582	1.01725	1.0593	1.03806	0.0132433
ENSG00000239521	TCM_5d	overall	Wald ratio	1	0.000299639	0.931747	0.979227	0.955192	0.0132433
ENSG00000128408	TCM_5d	overall	Wald ratio	1	0.000301176	0.954366	0.986234	0.970169	0.0132433
ENSG00000237541	nTreg_0h	overall	Wald ratio	1	0.000320663	1.01021	1.03507	1.02256	0.0132433
ENSG00000197043	TEM_16h	overall	Wald ratio	1	0.000327112	0.920506	0.975937	0.947817	0.0132433
ENSG00000197043	CD4_Naive_uns_0h	overall	Wald ratio	1	0.000327112	0.942294	0.982674	0.962272	0.0132433
ENSG00000197043	TN_IFN_5d	overall	Wald ratio	1	0.000327112	0.938457	0.981496	0.959735	0.0132433
ENSG00000197043	TCM_16h	overall	Wald ratio	1	0.000327112	0.948314	0.984516	0.966245	0.0132433
ENSG00000197043	TEM_40h	overall	Wald ratio	1	0.000327112	0.940689	0.982182	0.961212	0.0132433
ENSG00000197043	TCM_40h	overall	Wald ratio	1	0.000327112	0.950852	0.98529	0.967918	0.0132433
ENSG00000197043	TN_cycling_5d	overall	Wald ratio	1	0.000327112	0.935966	0.980729	0.958086	0.0132433
ENSG00000197043	TN_IFN_40h	overall	Wald ratio	1	0.000327112	0.947708	0.984331	0.965846	0.0132433
ENSG00000197043	CD4_Naive_stim_5d	overall	Wald ratio	1	0.000327112	0.932065	0.979525	0.9555	0.0132433
ENSG00000197043	TN_cycling_40h	overall	Wald ratio	1	0.000327112	0.94243	0.982716	0.962362	0.0132433
ENSG00000197043	TN_40h	overall	Wald ratio	1	0.000327112	0.952053	0.985656	0.968709	0.0132433
ENSG00000197043	CD4_Memory_stim_40h	overall	Wald ratio	1	0.000327112	0.920248	0.975857	0.947645	0.0132433
ENSG00000197043	TN_0h	overall	Wald ratio	1	0.000327112	0.94651	0.983965	0.965056	0.0132433
ENSG00000197043	TCM_5d	overall	Wald ratio	1	0.000327112	0.897832	0.968806	0.932644	0.0132433
ENSG00000197043	CD4_Naive_stim_40h	overall	Wald ratio	1	0.000327112	0.950999	0.985335	0.968015	0.0132433
ENSG00000197043	CD4_Memory_uns_0h	overall	Wald ratio	1	0.000327112	0.905504	0.971233	0.937793	0.0132433
ENSG00000197043	TEM_5d	overall	Wald ratio	1	0.000327112	0.917568	0.97502	0.945858	0.0132433
ENSG00000197043	CD4_Memory_stim_16h	overall	Wald ratio	1	0.000327112	0.95095	0.98532	0.967983	0.0132433
ENSG00000197043	CD4_Memory_stim_5d	overall	Wald ratio	1	0.000327112	0.901522	0.969975	0.935123	0.0132433
ENSG00000077935	TN_40h	overall	Wald ratio	1	0.00032938	0.944078	0.983233	0.963457	0.0132433
ENSG00000128408	CD4_Naive_stim_5d	overall	Wald ratio	1	0.00032938	0.96477	0.989517	0.977065	0.0132433
ENSG00000116701	TCM_0h	GECCO_male	Wald ratio	1	7.78094058582552e-05	0.921794	0.972943	0.947023	0.0143405
ENSG00000116701	CD4_Memory_stim_40h	GECCO_male	Wald ratio	1	7.78094058582552e-05	0.878058	0.957142	0.916748	0.0143405
ENSG00000162704	TEM_0h	GECCO_male	Wald ratio	1	7.78094058582552e-05	0.894082	0.962991	0.927897	0.0143405
ENSG00000162704	CD4_Memory_uns_0h	GECCO_male	Wald ratio	1	7.78094058582553e-05	0.890661	0.961748	0.925522	0.0143405
ENSG00000162704	TN_0h	GECCO_male	Wald ratio	1	7.78094058582553e-05	0.885945	0.96003	0.922244	0.0143405
ENSG00000162704	CD4_Naive_uns_0h	GECCO_male	Wald ratio	1	7.78094058582553e-05	0.884229	0.959403	0.921049	0.0143405
ENSG00000265148	TN_40h	overall	Wald ratio	1	0.000368812	0.938904	0.981881	0.960152	0.0145775
ENSG00000265148	TN_16h	overall	Wald ratio	1	0.000368812	0.941888	0.982785	0.96212	0.0145775
ENSG00000265148	CD4_Naive_stim_40h	overall	Wald ratio	1	0.000368812	0.940904	0.982488	0.961471	0.0145775
ENSG00000171103	CD4_Naive_stim_40h	GECCO_colon	Wald ratio	1	7.31465116174441e-05	0.895	0.963147	0.928449	0.0150139
ENSG00000204147	TN_40h	GECCO_colon	Wald ratio	1	7.38852912897617e-05	0.885787	0.959811	0.922057	0.0150139
ENSG00000172057	CD4_Memory_stim_16h	overall	Wald ratio	1	0.000382434	1.02346	1.08359	1.05309	0.015031
ENSG00000171103	TN_40h	GECCO_colon	Wald ratio	1	7.85708609805632e-05	0.887636	0.960677	0.923435	0.0155669
ENSG00000188186	CD4_Naive_stim_5d	overall	Wald ratio	1	0.000434207	0.912951	0.974426	0.943188	0.0165236
ENSG00000125877	CD4_Naive_uns_0h	overall	Wald ratio	1	0.000450274	0.935269	0.981227	0.957973	0.0165236
ENSG00000125877	TN_0h	overall	Wald ratio	1	0.000450274	0.938372	0.982147	0.96001	0.0165236
ENSG00000184752	CD4_Naive_uns_0h	overall	Wald ratio	1	0.000488905	0.970705	0.9917	0.981146	0.0165236
ENSG00000184752	CD4_Naive_stim_5d	overall	Wald ratio	1	0.000488905	0.964548	0.989933	0.977158	0.0165236
ENSG00000184752	CD4_Naive_stim_16h	overall	Wald ratio	1	0.000488905	0.9505	0.98587	0.968024	0.0165236
ENSG00000184752	TN_IFN_40h	overall	Wald ratio	1	0.000488905	0.953336	0.986694	0.969872	0.0165236
ENSG00000184752	TN_0h	overall	Wald ratio	1	0.000488905	0.970684	0.991694	0.981133	0.0165236
ENSG00000184752	TEM_16h	overall	Wald ratio	1	0.000488905	0.872336	0.962439	0.916281	0.0165236
ENSG00000184752	TN_HSP_5d	overall	Wald ratio	1	0.000488905	0.952921	0.986574	0.969601	0.0165236
ENSG00000184752	CD4_Memory_stim_16h	overall	Wald ratio	1	0.000488905	0.964097	0.989804	0.976866	0.0165236
ENSG00000184752	TCM_16h	overall	Wald ratio	1	0.000488905	0.953078	0.986619	0.969703	0.0165236
ENSG00000184752	TEM_0h	overall	Wald ratio	1	0.000488905	0.968713	0.99113	0.979857	0.0165236
ENSG00000184752	TEM_LA	overall	Wald ratio	1	0.000488905	0.94289	0.983652	0.963055	0.0165236
ENSG00000184752	TCM_0h	overall	Wald ratio	1	0.000488905	0.971436	0.99191	0.981619	0.0165236
ENSG00000184752	CD4_Memory_stim_40h	overall	Wald ratio	1	0.000488905	0.898355	0.970401	0.933684	0.0165236
ENSG00000184752	TCM_40h	overall	Wald ratio	1	0.000488905	0.96106	0.988928	0.974895	0.0165236
ENSG00000184752	TN_16h	overall	Wald ratio	1	0.000488905	0.953945	0.986871	0.970268	0.0165236
ENSG00000184752	TN_IFN_5d	overall	Wald ratio	1	0.000488905	0.960625	0.988803	0.974612	0.0165236
ENSG00000184752	TEM_40h	overall	Wald ratio	1	0.000488905	0.959765	0.988555	0.974054	0.0165236
ENSG00000184752	TN_5d	overall	Wald ratio	1	0.000488905	0.959301	0.988421	0.973752	0.0165236
ENSG00000184752	TCM_5d	overall	Wald ratio	1	0.000488905	0.951072	0.986037	0.968396	0.0165236
ENSG00000184752	TCM_LA	overall	Wald ratio	1	0.000488905	0.961659	0.989101	0.975284	0.0165236
ENSG00000184752	TN_40h	overall	Wald ratio	1	0.000488905	0.961935	0.989181	0.975463	0.0165236
ENSG00000184752	TN_cycling_40h	overall	Wald ratio	1	0.000488905	0.964459	0.989908	0.9771	0.0165236
ENSG00000184752	CD4_Naive_stim_40h	overall	Wald ratio	1	0.000488905	0.960515	0.988771	0.974541	0.0165236
ENSG00000184752	TEM_HLApositive_40h	overall	Wald ratio	1	0.000488905	0.956455	0.987598	0.971902	0.0165236
ENSG00000184752	CD4_Memory_uns_0h	overall	Wald ratio	1	0.000488905	0.971006	0.991786	0.981341	0.0165236
ENSG00000184752	CD4_Memory_stim_5d	overall	Wald ratio	1	0.000488905	0.956854	0.987713	0.972162	0.0165236
ENSG00000177272	CD4_Memory_stim_5d	overall	Wald ratio	1	0.000493628	1.02241	1.08237	1.05196	0.0165986
ENSG00000125877	CD4_Naive_stim_5d	overall	Wald ratio	1	0.000504865	0.932302	0.980621	0.956156	0.0165986
ENSG00000125877	TEM_40h	overall	Wald ratio	1	0.000504865	0.937548	0.982158	0.959594	0.0165986
ENSG00000125877	CD4_Memory_stim_40h	overall	Wald ratio	1	0.000504865	0.873559	0.962965	0.917174	0.0165986
ENSG00000125877	TN_5d	overall	Wald ratio	1	0.000504865	0.924337	0.978275	0.950924	0.0165986
ENSG00000124145	CD4_Memory_stim_5d	overall	Wald ratio	1	0.000505359	1.02359	1.08713	1.05489	0.0165986
ENSG00000128408	CD4_Memory_stim_5d	overall	Wald ratio	1	0.000509003	0.959381	0.988502	0.973833	0.0166401
ENSG00000149485	TEM_5d	GECCO_female	Wald ratio	1	7.3684259930066e-06	0.904429	0.96143	0.932494	0.0194944
ENSG00000197457	TN_0h	overall	Wald ratio	1	0.000642617	0.921934	0.978259	0.949679	0.0209105
ENSG00000155849	CD4_Naive_stim_16h	overall	Wald ratio	1	0.000652888	1.01969	1.07495	1.04696	0.0211463
ENSG00000127311	CD4_Memory_stim_5d	GECCO_male	Wald ratio	1	0.00012161	1.07893	1.2638	1.16771	0.0219037
ENSG00000182472	CD4_Memory_stim_5d	overall	Wald ratio	1	0.000685248	0.93708	0.982732	0.959635	0.0220921
ENSG00000185627	TCM_16h	GECCO_colon	Wald ratio	1	0.000116938	0.852389	0.949329	0.899554	0.0226032
ENSG00000128408	TEM_5d	overall	Wald ratio	1	0.000705844	0.950794	0.986622	0.968543	0.0226518
ENSG00000128408	TN_cycling_40h	overall	Wald ratio	1	0.000743505	0.947833	0.985905	0.966682	0.02338
ENSG00000160284	TEM_40h	overall	Wald ratio	1	0.000785349	1.01414	1.05488	1.03431	0.02338
ENSG00000160284	TN_HSP_5d	overall	Wald ratio	1	0.000785349	1.01478	1.05739	1.03586	0.02338
ENSG00000160284	CD4_Naive_stim_40h	overall	Wald ratio	1	0.000785349	1.01189	1.046	1.02881	0.02338
ENSG00000160284	TCM_5d	overall	Wald ratio	1	0.000785349	1.01026	1.0396	1.02482	0.02338
ENSG00000160284	TN_cycling_40h	overall	Wald ratio	1	0.000785349	1.01277	1.04946	1.03095	0.02338
ENSG00000160284	TN_40h	overall	Wald ratio	1	0.000785349	1.01161	1.04487	1.02811	0.02338
ENSG00000160284	TN_5d	overall	Wald ratio	1	0.000785349	1.01314	1.05093	1.03186	0.02338
ENSG00000160284	TCM_40h	overall	Wald ratio	1	0.000785349	1.01101	1.04255	1.02666	0.02338
ENSG00000160284	CD4_Naive_stim_5d	overall	Wald ratio	1	0.000785349	1.01174	1.04541	1.02844	0.02338
ENSG00000160284	CD4_Memory_stim_40h	overall	Wald ratio	1	0.000785349	1.01305	1.05057	1.03164	0.02338
ENSG00000160284	CD4_Naive_stim_16h	overall	Wald ratio	1	0.000785349	1.01387	1.05379	1.03363	0.02338
ENSG00000160284	CD4_Memory_stim_16h	overall	Wald ratio	1	0.000785349	1.01082	1.04179	1.02619	0.02338
ENSG00000160284	TM_ER-stress_40h	overall	Wald ratio	1	0.000785349	1.01653	1.06437	1.04018	0.02338
ENSG00000160284	TCM_16h	overall	Wald ratio	1	0.000785349	1.01299	1.05034	1.0315	0.02338
ENSG00000160284	TN_cycling_5d	overall	Wald ratio	1	0.000785349	1.01255	1.04857	1.0304	0.02338
ENSG00000160284	TN_IFN_5d	overall	Wald ratio	1	0.000785349	1.01365	1.05293	1.0331	0.02338
ENSG00000196126	TM_ER-stress_40h	GECCO_male	Wald ratio	1	0.000133968	0.916047	0.972186	0.943699	0.0235932
ENSG00000204308	TN_0h	overall	Wald ratio	1	0.000808472	1.01514	1.0591	1.03689	0.0239664
ENSG00000183386	CD4_Naive_stim_16h	GECCO_colon	Wald ratio	1	0.000130772	1.04115	1.13324	1.08622	0.0243934
ENSG00000083845	TN_40h	GECCO_colon	Wald ratio	1	0.000132355	1.06258	1.20741	1.13268	0.0243934
ENSG00000236935	TCM_5d	overall	Wald ratio	1	0.000842067	1.0141	1.05528	1.03448	0.0245744
ENSG00000236935	TN_5d	overall	Wald ratio	1	0.000842067	1.01496	1.05875	1.03662	0.0245744
ENSG00000236935	TCM_40h	overall	Wald ratio	1	0.000842067	1.01509	1.05926	1.03694	0.0245744
ENSG00000070831	CD4_Memory_stim_40h	overall	Wald ratio	1	0.000846544	0.882464	0.968016	0.924251	0.0245744
ENSG00000070831	CD4_Naive_stim_40h	overall	Wald ratio	1	0.000846544	0.895165	0.971619	0.932609	0.0245744
ENSG00000124126	CD4_Naive_stim_5d	GECCO_left	Wald ratio	1	9.24782405859349e-05	0.900733	0.965872	0.932734	0.0262341
ENSG00000151715	CD4_Memory_uns_0h	GECCO_colon	Wald ratio	1	0.000152231	1.02122	1.06829	1.04449	0.0274189
ENSG00000197043	TN_16h	GECCO_male	Wald ratio	1	0.000164421	0.858516	0.952986	0.904518	0.0276328
ENSG00000197043	TN_HSP_5d	GECCO_male	Wald ratio	1	0.000164421	0.863422	0.954702	0.907915	0.0276328
ENSG00000083845	CD4_Naive_stim_5d	GECCO_male	Wald ratio	1	0.000170853	1.08172	1.28372	1.1784	0.0276328
ENSG00000083845	nTreg_40h	GECCO_male	Wald ratio	1	0.000170853	1.04733	1.15838	1.10145	0.0276328
ENSG00000171574	CD4_Memory_stim_16h	overall	Wald ratio	1	0.000960947	0.939869	0.984311	0.961833	0.0277801
ENSG00000126860	CD4_Naive_uns_0h	GECCO_colon	Wald ratio	1	0.000168624	0.898981	0.96702	0.93238	0.0285138
ENSG00000182472	CD4_Memory_stim_5d	GECCO_colon	Wald ratio	1	0.000169104	0.900134	0.967419	0.93317	0.0285138
ENSG00000110911	TN_16h	GECCO_colon	Wald ratio	1	0.000169104	1.03529	1.11644	1.0751	0.0285138
ENSG00000153214	CD4_Naive_stim_16h	GECCO_male	Wald ratio	1	0.000184221	1.04542	1.15286	1.09783	0.0286265
ENSG00000153214	TCM_16h	GECCO_male	Wald ratio	1	0.000184221	1.04698	1.15838	1.10127	0.0286265
ENSG00000204287	CD4_Naive_stim_16h	overall	Wald ratio	1	0.00104316	0.944877	0.985829	0.965136	0.0300326
ENSG00000182196	TEM_5d	GECCO_colon	Wald ratio	1	0.000188264	1.04177	1.14035	1.08995	0.0304488
ENSG00000182196	CD4_Memory_stim_5d	GECCO_colon	Wald ratio	1	0.000188264	1.05787	1.19788	1.1257	0.0304488
ENSG00000144741	CD4_Naive_stim_5d	GECCO_colon	Wald ratio	1	0.000200211	0.91003	0.971224	0.940129	0.0317335
ENSG00000197043	TN_IFN_5d	GECCO_male	Wald ratio	1	0.000285571	0.888065	0.965185	0.925823	0.0323308
ENSG00000197043	TN_0h	GECCO_male	Wald ratio	1	0.000285571	0.902362	0.969797	0.935472	0.0323308
ENSG00000197043	TN_IFN_40h	GECCO_male	Wald ratio	1	0.000285571	0.904497	0.970482	0.936908	0.0323308
ENSG00000197043	TEM_16h	GECCO_male	Wald ratio	1	0.000285571	0.856583	0.954842	0.904379	0.0323308
ENSG00000197043	CD4_Memory_stim_40h	GECCO_male	Wald ratio	1	0.000285571	0.856134	0.954692	0.904071	0.0323308
ENSG00000197043	TCM_16h	GECCO_male	Wald ratio	1	0.000285571	0.905578	0.970828	0.937636	0.0323308
ENSG00000197043	TN_40h	GECCO_male	Wald ratio	1	0.000285571	0.912262	0.972961	0.942123	0.0323308
ENSG00000197043	TN_cycling_5d	GECCO_male	Wald ratio	1	0.000285571	0.883666	0.963755	0.922842	0.0323308
ENSG00000197043	TCM_40h	GECCO_male	Wald ratio	1	0.000285571	0.910113	0.972276	0.940681	0.0323308
ENSG00000197043	TEM_5d	GECCO_male	Wald ratio	1	0.000285571	0.85148	0.95314	0.900878	0.0323308
ENSG00000197043	CD4_Naive_stim_40h	GECCO_male	Wald ratio	1	0.000285571	0.910376	0.97236	0.940858	0.0323308
ENSG00000197043	CD4_Naive_uns_0h	GECCO_male	Wald ratio	1	0.000285571	0.894864	0.967385	0.930418	0.0323308
ENSG00000197043	TN_cycling_40h	GECCO_male	Wald ratio	1	0.000285571	0.895104	0.967463	0.93058	0.0323308
ENSG00000197043	CD4_Memory_uns_0h	GECCO_male	Wald ratio	1	0.000285571	0.830677	0.946129	0.886526	0.0323308
ENSG00000197043	CD4_Naive_stim_5d	GECCO_male	Wald ratio	1	0.000285571	0.876794	0.961512	0.918176	0.0323308
ENSG00000197043	CD4_Memory_stim_5d	GECCO_male	Wald ratio	1	0.000285571	0.823863	0.943806	0.881798	0.0323308
ENSG00000197043	TCM_5d	GECCO_male	Wald ratio	1	0.000285571	0.817573	0.941649	0.87742	0.0323308
ENSG00000197043	CD4_Memory_stim_16h	GECCO_male	Wald ratio	1	0.000285571	0.910288	0.972333	0.940799	0.0323308
ENSG00000197043	TEM_40h	GECCO_male	Wald ratio	1	0.000285571	0.892018	0.966465	0.928496	0.0323308
ENSG00000180902	TN_40h	overall	Wald ratio	1	0.00114647	1.01341	1.0552	1.03409	0.0327376
ENSG00000180902	TN_cycling_40h	overall	Wald ratio	1	0.00114647	1.01805	1.07484	1.04606	0.0327376
ENSG00000203760	TCM_16h	overall	Wald ratio	1	0.0011548	1.02111	1.08804	1.05404	0.0328414
ENSG00000160307	CD4_Naive_uns_0h	overall	Wald ratio	1	0.00118038	1.0118	1.04871	1.03009	0.033433
ENSG00000149485	TN_NFKB	GECCO_colon	Wald ratio	1	0.000220567	0.922577	0.975587	0.948712	0.0336153
ENSG00000149485	TEM_HLApositive_40h	GECCO_colon	Wald ratio	1	0.000220567	0.916434	0.97359	0.94458	0.0336153
ENSG00000229043	TN_cycling_40h	overall	Wald ratio	1	0.00119805	0.939926	0.984871	0.962137	0.0336609
ENSG00000229043	TN_5d	overall	Wald ratio	1	0.00119805	0.945639	0.986341	0.965775	0.0336609
ENSG00000083845	TEM_LA	overall	Wald ratio	1	0.001223	1.01584	1.06617	1.0407	0.0341136
ENSG00000178381	TN_cycling_40h	overall	Wald ratio	1	0.00122879	0.916804	0.978943	0.947364	0.0341136
ENSG00000229043	TN_40h	overall	Wald ratio	1	0.00122879	0.963143	0.990841	0.976894	0.0341136
ENSG00000206503	TCM_0h	overall	Wald ratio	1	0.00128711	0.954958	0.98886	0.971761	0.0350375
ENSG00000206503	CD4_Memory_stim_16h	overall	Wald ratio	1	0.00128711	0.957993	0.989623	0.973679	0.0350375
ENSG00000206503	TCM_40h	overall	Wald ratio	1	0.00128711	0.962594	0.990776	0.976583	0.0350375
ENSG00000206503	TCM_LA	overall	Wald ratio	1	0.00128711	0.953954	0.988607	0.971126	0.0350375
ENSG00000206503	CD4_Memory_uns_0h	overall	Wald ratio	1	0.00128711	0.951629	0.988021	0.969654	0.0350375
ENSG00000142686	TN_40h	GECCO_male	Wald ratio	1	0.000314453	0.831006	0.946792	0.887012	0.0350992
ENSG00000166140	TN_40h	overall	Wald ratio	1	0.00133725	1.01024	1.04311	1.02654	0.0357078
ENSG00000166140	TN_HSP_5d	overall	Wald ratio	1	0.00133725	1.01331	1.05627	1.03456	0.0357078
ENSG00000166140	CD4_Memory_stim_40h	overall	Wald ratio	1	0.00133725	1.02553	1.11003	1.06694	0.0357078
ENSG00000166140	CD4_Naive_stim_40h	overall	Wald ratio	1	0.00133725	1.01189	1.05016	1.03085	0.0357078
ENSG00000166140	TEM_40h	overall	Wald ratio	1	0.00133725	1.01692	1.07194	1.04407	0.0357078
ENSG00000123416	TCM_16h	overall	Wald ratio	1	0.00135016	1.03046	1.13253	1.08029	0.0357793
ENSG00000181929	TEM_5d	overall	Wald ratio	1	0.00135016	0.943219	0.986007	0.964376	0.0357793
ENSG00000189403	TCM_0h	overall	Wald ratio	1	0.00143837	1.01624	1.06993	1.04274	0.0362897
ENSG00000203760	TN_40h	overall	Wald ratio	1	0.0014495	1.05437	1.24908	1.1476	0.0362897
ENSG00000121716	TN_40h	overall	Wald ratio	1	0.00145242	1.01119	1.04787	1.02936	0.0362897
ENSG00000121716	CD4_Memory_stim_16h	overall	Wald ratio	1	0.00145242	1.01087	1.04647	1.02851	0.0362897
ENSG00000121716	CD4_Naive_stim_5d	overall	Wald ratio	1	0.00145242	1.01261	1.05407	1.03313	0.0362897
ENSG00000121716	TEM_0h	overall	Wald ratio	1	0.00145242	1.01233	1.05287	1.0324	0.0362897
ENSG00000121716	TCM_16h	overall	Wald ratio	1	0.00145242	1.00967	1.04126	1.02534	0.0362897
ENSG00000121716	TN_0h	overall	Wald ratio	1	0.00145242	1.00934	1.03985	1.02448	0.0362897
ENSG00000121716	TCM_0h	overall	Wald ratio	1	0.00145242	1.00904	1.03855	1.02369	0.0362897
ENSG00000121716	CD4_Naive_uns_0h	overall	Wald ratio	1	0.00145242	1.0096	1.04098	1.02517	0.0362897
ENSG00000121716	CD4_Memory_uns_0h	overall	Wald ratio	1	0.00145242	1.00958	1.04087	1.02511	0.0362897
ENSG00000121716	CD4_Memory_stim_5d	overall	Wald ratio	1	0.00145242	1.01215	1.05206	1.03191	0.0362897
ENSG00000121716	TN_16h	overall	Wald ratio	1	0.00145242	1.01368	1.05875	1.03597	0.0362897
ENSG00000121716	CD4_Naive_stim_16h	overall	Wald ratio	1	0.00145242	1.01315	1.05645	1.03457	0.0362897
ENSG00000121716	TEM_40h	overall	Wald ratio	1	0.00145242	1.01272	1.05457	1.03343	0.0362897
ENSG00000121716	CD4_Memory_stim_40h	overall	Wald ratio	1	0.00145242	1.01386	1.05956	1.03646	0.0362897
ENSG00000127311	TN_40h	GECCO_male	Wald ratio	1	0.00033456	1.06806	1.25167	1.15623	0.0368248
ENSG00000236935	TN_0h	overall	Wald ratio	1	0.00149113	1.0105	1.04508	1.02765	0.0371243
ENSG00000196126	TN_cycling_40h	GECCO_distal	Wald ratio	1	0.000102586	0.916252	0.971611	0.943526	0.0378729
ENSG00000124614	TN_IFN_LA	GECCO_distal	Wald ratio	1	0.000181714	1.03213	1.10642	1.06863	0.0378729
ENSG00000124614	TCM_0h	GECCO_distal	Wald ratio	1	0.000181714	1.02866	1.09457	1.0611	0.0378729
ENSG00000124614	TN_40h	GECCO_distal	Wald ratio	1	0.000181714	1.03235	1.10719	1.06911	0.0378729
ENSG00000124614	CD4_Naive_stim_40h	GECCO_distal	Wald ratio	1	0.000181714	1.03261	1.10807	1.06968	0.0378729
ENSG00000124614	CD4_Memory_stim_5d	GECCO_distal	Wald ratio	1	0.000181714	1.03563	1.11849	1.07627	0.0378729
ENSG00000124614	CD4_Naive_stim_16h	GECCO_distal	Wald ratio	1	0.000181714	1.03429	1.11385	1.07333	0.0378729
ENSG00000124614	TN_IFN_5d	GECCO_distal	Wald ratio	1	0.000181714	1.03382	1.11225	1.07232	0.0378729
ENSG00000124614	TEM_40h	GECCO_distal	Wald ratio	1	0.000181714	1.03365	1.11166	1.07194	0.0378729
ENSG00000124614	TN_16h	GECCO_distal	Wald ratio	1	0.000181714	1.03389	1.1125	1.07248	0.0378729
ENSG00000124614	TN_HSP_5d	GECCO_distal	Wald ratio	1	0.000181714	1.0332	1.11012	1.07097	0.0378729
ENSG00000124614	T_ER-stress_5d	GECCO_distal	Wald ratio	1	0.000181714	1.03418	1.11347	1.07309	0.0378729
ENSG00000124614	TN_5d	GECCO_distal	Wald ratio	1	0.000181714	1.03108	1.10286	1.06637	0.0378729
ENSG00000124614	TN_cycling_5d	GECCO_distal	Wald ratio	1	0.000181714	1.03129	1.10357	1.06682	0.0378729
ENSG00000124614	CD4_Naive_stim_5d	GECCO_distal	Wald ratio	1	0.000181714	1.03103	1.10266	1.06624	0.0378729
ENSG00000124614	TEM_0h	GECCO_distal	Wald ratio	1	0.000181714	1.02823	1.09314	1.06019	0.0378729
ENSG00000124614	TEMRA_16h	GECCO_distal	Wald ratio	1	0.000181714	1.04591	1.15438	1.0988	0.0378729
ENSG00000124614	TN_IFN_40h	GECCO_distal	Wald ratio	1	0.000181714	1.03454	1.11472	1.07388	0.0378729
ENSG00000146833	TCM_5d	GECCO_colon	Wald ratio	1	0.000254072	0.850525	0.952242	0.899948	0.037991
ENSG00000229043	TN_0h	overall	Wald ratio	1	0.00156825	0.948797	0.987743	0.968074	0.0383618
ENSG00000229043	CD4_Naive_uns_0h	overall	Wald ratio	1	0.00156825	0.947638	0.98746	0.967344	0.0383618
ENSG00000229043	TN_HSP_5d	overall	Wald ratio	1	0.00156825	0.939316	0.985418	0.962091	0.0383618
ENSG00000178381	TN_16h	overall	Wald ratio	1	0.00156825	0.965077	0.991694	0.978295	0.0383618
ENSG00000229043	TEM_5d	overall	Wald ratio	1	0.00156825	0.943824	0.986526	0.964939	0.0383618
ENSG00000229043	TCM_5d	overall	Wald ratio	1	0.00161168	0.945472	0.986996	0.966011	0.038614
ENSG00000229043	CD4_Naive_stim_5d	overall	Wald ratio	1	0.00161168	0.956146	0.989586	0.972722	0.038614
ENSG00000229043	CD4_Memory_stim_40h	overall	Wald ratio	1	0.00161168	0.960097	0.990539	0.975199	0.038614
ENSG00000229043	CD4_Memory_stim_5d	overall	Wald ratio	1	0.00161168	0.959272	0.99034	0.974682	0.038614
ENSG00000178381	TN_5d	overall	Wald ratio	1	0.00161168	0.945622	0.987032	0.966105	0.038614
ENSG00000178381	CD4_Memory_stim_16h	overall	Wald ratio	1	0.00161168	0.961761	0.990939	0.976241	0.038614
ENSG00000144741	TCM_16h	overall	Wald ratio	1	0.00163627	0.924778	0.981961	0.952941	0.0390694
ENSG00000125877	TN_0h	GECCO_distal	Wald ratio	1	0.000197855	0.873959	0.959087	0.915534	0.0391754
ENSG00000125877	CD4_Naive_uns_0h	GECCO_distal	Wald ratio	1	0.000197855	0.867851	0.957004	0.911338	0.0391754
ENSG00000124126	CD4_Naive_stim_5d	GECCO_colon	Wald ratio	1	0.000279425	0.908612	0.971732	0.939642	0.0407169
ENSG00000204536	TN_40h	GECCO_colon	Wald ratio	1	0.000282578	0.86267	0.956814	0.908523	0.0407169
ENSG00000229043	T_ER-stress_5d	overall	Wald ratio	1	0.00173727	0.953082	0.989002	0.970876	0.04134
ENSG00000117054	TEM_40h	overall	Wald ratio	1	0.00175254	0.930181	0.983509	0.956473	0.0415618
ENSG00000117280	TN_40h	overall	Wald ratio	1	0.00177027	0.928953	0.983243	0.955712	0.0416996
ENSG00000117280	CD4_Naive_stim_40h	overall	Wald ratio	1	0.00177027	0.924715	0.982213	0.95303	0.0416996
ENSG00000171574	CD4_Memory_stim_16h	GECCO_male	Wald ratio	1	0.000391937	0.885253	0.965509	0.924511	0.0425493
ENSG00000182472	CD4_Naive_stim_5d	overall	Wald ratio	1	0.00181991	0.949808	0.988324	0.968875	0.0427251
ENSG00000204536	TN_40h	GECCO_male	Wald ratio	1	0.000400926	0.843747	0.952375	0.896417	0.042937
ENSG00000245937	CD4_Naive_stim_16h	overall	Wald ratio	1	0.00184538	0.945189	0.987261	0.965996	0.0431781
ENSG00000187045	TEM_5d	overall	Wald ratio	1	0.00189324	1.01416	1.06411	1.03883	0.0441502
ENSG00000213533	CD4_Naive_stim_40h	GECCO_colon	Wald ratio	1	0.000321215	0.908609	0.972155	0.939845	0.0446602
ENSG00000213533	TN_16h	GECCO_colon	Wald ratio	1	0.000321215	0.922377	0.976473	0.949039	0.0446602
ENSG00000150316	CD4_Naive_stim_40h	overall	Wald ratio	1	0.001959	0.939758	0.986133	0.962666	0.0452315
ENSG00000150316	TCM_40h	overall	Wald ratio	1	0.001959	0.94416	0.98717	0.965425	0.0452315
ENSG00000150316	TN_40h	overall	Wald ratio	1	0.001959	0.939366	0.986041	0.962421	0.0452315
ENSG00000155849	TN_0h	overall	Wald ratio	1	0.00197842	1.01737	1.07981	1.04813	0.0455296
ENSG00000155849	CD4_Naive_uns_0h	overall	Wald ratio	1	0.00198894	1.01679	1.07713	1.04652	0.0456217
ENSG00000171103	CD4_Memory_stim_16h	GECCO_proximal	Wald ratio	1	5.78327700227399e-06	0.830238	0.92891	0.878189	0.0459655
ENSG00000236935	TN_HSP_5d	overall	Wald ratio	1	0.00204827	1.0132	1.06066	1.03666	0.0468291
ENSG00000083845	CD4_Naive_stim_5d	GECCO_colon	Wald ratio	1	0.000358202	1.06143	1.22733	1.14137	0.0481144
ENSG00000083845	nTreg_40h	GECCO_colon	Wald ratio	1	0.000358202	1.03572	1.12815	1.08095	0.0481144
ENSG00000149485	CD4_Memory_stim_5d	GECCO_female	Wald ratio	1	7.71709407548213e-05	0.901759	0.965746	0.933204	0.0484555
ENSG00000149485	TCM_5d	GECCO_female	Wald ratio	1	7.71709407548214e-05	0.879144	0.957514	0.917492	0.0484555
ENSG00000149485	CD4_Memory_stim_40h	GECCO_female	Wald ratio	1	7.71709407548214e-05	0.90054	0.965306	0.932361	0.0484555
ENSG00000149485	CD4_Naive_stim_16h	GECCO_female	Wald ratio	1	7.71709407548214e-05	0.917326	0.971334	0.943944	0.0484555
ENSG00000149485	CD4_Memory_stim_16h	GECCO_female	Wald ratio	1	7.71709407548214e-05	0.912917	0.969757	0.940908	0.0484555
ENSG00000149485	TCM_40h	GECCO_female	Wald ratio	1	7.71709407548215e-05	0.9039	0.966518	0.934685	0.0484555
ENSG00000149485	TCM_16h	GECCO_female	Wald ratio	1	7.71709407548215e-05	0.917712	0.971471	0.944209	0.0484555
ENSG00000149485	TEM_16h	GECCO_female	Wald ratio	1	7.71709407548215e-05	0.912398	0.969571	0.94055	0.0484555
ENSG00000149485	TN_16h	GECCO_female	Wald ratio	1	7.71709407548215e-05	0.924609	0.973926	0.948947	0.0484555
ENSG00000149485	TN_40h	GECCO_female	Wald ratio	1	7.93652685305285e-05	0.913524	0.970041	0.941358	0.0484555
ENSG00000196126	TN_0h	GECCO_colon	Wald ratio	1	0.000367979	0.906769	0.972006	0.938821	0.0486039
ENSG00000178381	TEM_40h	overall	Wald ratio	1	0.00217899	0.95574	0.990097	0.972767	0.0489673
ENSG00000187045	TCM_5d	overall	Wald ratio	1	0.0022439	1.0224	1.10669	1.06371	0.0489673
ENSG00000187045	CD4_Memory_stim_40h	overall	Wald ratio	1	0.0022439	1.02227	1.10609	1.06336	0.0489673
ENSG00000160284	TEM_LA	overall	Wald ratio	1	0.00225215	1.01152	1.05389	1.03249	0.0489673
ENSG00000163131	CD4_Naive_stim_5d	overall	Wald ratio	1	0.00227998	0.925749	0.983341	0.954111	0.0489673
ENSG00000163131	CD4_Memory_stim_5d	overall	Wald ratio	1	0.00227998	0.884938	0.973735	0.928276	0.0489673
ENSG00000163131	CD4_Memory_uns_0h	overall	Wald ratio	1	0.00227998	0.916167	0.981116	0.948086	0.0489673
ENSG00000163131	TEM_5d	overall	Wald ratio	1	0.00227998	0.905724	0.97867	0.941491	0.0489673
ENSG00000163131	TCM_5d	overall	Wald ratio	1	0.00227998	0.886828	0.974188	0.929482	0.0489673
ENSG00000163131	CD4_Naive_uns_0h	overall	Wald ratio	1	0.00227998	0.921518	0.982361	0.951453	0.0489673
ENSG00000163599	CD4_Naive_stim_16h	overall	Wald ratio	1	0.00230978	1.00986	1.04623	1.02788	0.0489673
ENSG00000163599	TN_cycling_40h	overall	Wald ratio	1	0.00230978	1.00823	1.03847	1.02324	0.0489673
ENSG00000163599	TN_16h	overall	Wald ratio	1	0.00230978	1.0107	1.05023	1.03027	0.0489673
ENSG00000163599	CD4_Naive_stim_40h	overall	Wald ratio	1	0.00230978	1.00898	1.04204	1.02538	0.0489673
ENSG00000163599	TN_HSP_5d	overall	Wald ratio	1	0.00230978	1.00995	1.04664	1.02813	0.0489673
ENSG00000163599	CD4_Memory_stim_16h	overall	Wald ratio	1	0.00230978	1.0188	1.08958	1.0536	0.0489673
ENSG00000163599	CD4_Memory_uns_0h	overall	Wald ratio	1	0.00230978	1.01013	1.04753	1.02866	0.0489673
ENSG00000163599	TEM_40h	overall	Wald ratio	1	0.00230978	1.02415	1.11617	1.06917	0.0489673
ENSG00000163599	CD4_Naive_stim_5d	overall	Wald ratio	1	0.00230978	1.0141	1.06662	1.04003	0.0489673
ENSG00000163599	TN_NFKB	overall	Wald ratio	1	0.00230978	1.01291	1.06084	1.03659	0.0489673
ENSG00000163599	TN_0h	overall	Wald ratio	1	0.00230978	1.01029	1.04827	1.0291	0.0489673
ENSG00000163599	CD4_Memory_stim_5d	overall	Wald ratio	1	0.00230978	1.01347	1.06354	1.0382	0.0489673
ENSG00000163599	CD4_Memory_stim_40h	overall	Wald ratio	1	0.00230978	1.02345	1.11265	1.06712	0.0489673
ENSG00000163599	TCM_16h	overall	Wald ratio	1	0.00230978	1.00955	1.04473	1.02699	0.0489673
ENSG00000204536	TN_40h	overall	Wald ratio	1	5.211422755691e-09	0.876525	0.936543	0.906037	1.01275315552262e-06
ENSG00000213533	TN_40h	overall	Wald ratio	1	3.92203591195935e-10	0.908144	0.950861	0.929257	1.27561511229609e-07
ENSG00000196126	CD4_Naive_stim_5d	overall	Wald ratio	1	4.01136827766067e-10	0.936471	0.966271	0.951254	1.27561511229609e-07
ENSG00000165171	CD4_Memory_uns_0h	overall	Wald ratio	1	9.58036517818004e-08	0.952533	0.977754	0.965062	1.55870313457087e-05
ENSG00000165171	TCM_0h	overall	Wald ratio	1	9.58036517818004e-08	0.947133	0.975186	0.961057	1.55870313457087e-05
ENSG00000165171	TCM_5d	overall	Wald ratio	1	9.58036517818004e-08	0.946253	0.974767	0.960404	1.55870313457087e-05
ENSG00000134825	TN_0h	overall	Wald ratio	1	6.02856798983458e-10	0.904302	0.949132	0.926446	1.75732756903678e-07
ENSG00000134825	CD4_Naive_uns_0h	overall	Wald ratio	1	6.02856798983458e-10	0.90728	0.950753	0.928762	1.75732756903678e-07
ENSG00000196126	T_ER-stress_5d	GECCO_left	Wald ratio	1	6.9253115213006e-10	0.881829	0.936969	0.908981	1.83359164712302e-06
ENSG00000165171	nTreg_40h	overall	Wald ratio	1	1.19371851363533e-07	0.945896	0.974757	0.960218	1.89801243668018e-05
ENSG00000196126	TN_0h	GECCO_rectal	Wald ratio	1	2.4270558316852e-09	0.833168	0.911874	0.871633	1.92611150802537e-05
ENSG00000149485	TEM_5d	overall	Wald ratio	1	5.89156190981236e-12	0.928466	0.959525	0.943868	2.42455100712043e-09
ENSG00000204574	TN_40h	overall	Wald ratio	1	1.82967289603747e-07	1.07253	1.16686	1.1187	2.71031143427559e-05
ENSG00000162704	TEM_0h	overall	Wald ratio	1	1.97578449325406e-07	0.930358	0.967854	0.948921	2.71031143427559e-05
ENSG00000162704	CD4_Memory_uns_0h	overall	Wald ratio	1	1.97578449325406e-07	0.928061	0.966772	0.947219	2.71031143427559e-05
ENSG00000162704	CD4_Naive_uns_0h	overall	Wald ratio	1	1.97578449325406e-07	0.923734	0.964729	0.944009	2.71031143427559e-05
ENSG00000116701	TCM_0h	overall	Wald ratio	1	1.97578449325406e-07	0.94885	0.976514	0.962583	2.71031143427559e-05
ENSG00000162704	TN_0h	overall	Wald ratio	1	1.97578449325407e-07	0.92489	0.965275	0.944867	2.71031143427559e-05
ENSG00000116701	CD4_Memory_stim_40h	overall	Wald ratio	1	1.97578449325407e-07	0.919572	0.962759	0.940918	2.71031143427559e-05
ENSG00000237541	TCM_LA	overall	Wald ratio	1	2.10438915455894e-07	1.03623	1.08198	1.05886	2.83121279332583e-05
ENSG00000153214	CD4_Naive_stim_16h	overall	Wald ratio	1	2.24071512110263e-07	1.04423	1.10075	1.07212	2.90297092356186e-05
ENSG00000153214	TCM_16h	overall	Wald ratio	1	2.24071512110264e-07	1.04575	1.1043	1.07462	2.90297092356186e-05
ENSG00000196126	CD4_Naive_stim_5d	GECCO_distal	Wald ratio	1	4.13721663748556e-11	0.86581	0.924874	0.894855	3.27667557688856e-07
ENSG00000183386	CD4_Naive_stim_16h	overall	Wald ratio	1	8.1519570242568e-13	1.07468	1.13465	1.10426	3.56444320885629e-10
ENSG00000213533	CD4_Naive_stim_40h	overall	Wald ratio	1	1.09895033299225e-11	0.907646	0.947903	0.927556	4.04645080505989e-09
ENSG00000213533	TN_16h	overall	Wald ratio	1	1.09895033299225e-11	0.921553	0.955894	0.938566	4.04645080505989e-09
ENSG00000183386	TN_cycling_40h	overall	Wald ratio	1	8.97960181660527e-14	1.08304	1.14645	1.11429	4.18808628726476e-11
ENSG00000183386	TN_16h	overall	Wald ratio	1	8.97960181660527e-14	1.05552	1.097	1.07606	4.18808628726476e-11
ENSG00000183386	CD4_Memory_stim_40h	overall	Wald ratio	1	8.97960181660527e-14	1.05082	1.08865	1.06957	4.18808628726476e-11
ENSG00000183386	TN_5d	overall	Wald ratio	1	8.97960181660527e-14	1.05845	1.10223	1.08012	4.18808628726476e-11
ENSG00000183386	TCM_16h	overall	Wald ratio	1	8.97960181660534e-14	1.06021	1.10537	1.08255	4.18808628726476e-11
ENSG00000183386	CD4_Memory_stim_16h	overall	Wald ratio	1	8.97960181660534e-14	1.04529	1.07885	1.06194	4.18808628726476e-11
ENSG00000183386	TN_HSP_5d	overall	Wald ratio	1	8.97960181660534e-14	1.05465	1.09546	1.07486	4.18808628726476e-11
ENSG00000183386	CD4_Memory_uns_0h	overall	Wald ratio	1	8.97960181660534e-14	1.04893	1.08529	1.06696	4.18808628726476e-11
ENSG00000183386	TCM_5d	overall	Wald ratio	1	8.97960181660534e-14	1.05757	1.10066	1.0789	4.18808628726476e-11
ENSG00000183386	CD4_Naive_stim_5d	overall	Wald ratio	1	8.97960181660534e-14	1.04974	1.08673	1.06807	4.18808628726476e-11
ENSG00000183386	CD4_Memory_stim_5d	overall	Wald ratio	1	8.97960181660534e-14	1.05781	1.10108	1.07923	4.18808628726476e-11
ENSG00000183386	TCM_0h	overall	Wald ratio	1	8.97960181660534e-14	1.06047	1.10583	1.08291	4.18808628726476e-11
ENSG00000183386	TEM_40h	overall	Wald ratio	1	8.97960181660539e-14	1.05567	1.09726	1.07626	4.18808628726476e-11
ENSG00000183386	CD4_Naive_stim_40h	overall	Wald ratio	1	8.97960181660539e-14	1.05334	1.09312	1.07304	4.18808628726476e-11
ENSG00000183386	TN_40h	overall	Wald ratio	1	8.97960181660539e-14	1.04956	1.08642	1.06783	4.18808628726476e-11
ENSG00000146833	TCM_5d	overall	Wald ratio	1	4.03095008822591e-07	0.878723	0.944435	0.910987	5.12736851222336e-05
ENSG00000116701	CD4_Naive_stim_40h	overall	Wald ratio	1	2.93616960525882e-08	0.925696	0.963789	0.944551	5.40564277852388e-06
ENSG00000116701	TCM_40h	overall	Wald ratio	1	2.93616960525882e-08	0.928435	0.96515	0.946615	5.40564277852388e-06
ENSG00000149485	TN_40h	overall	Wald ratio	1	2.11401930493151e-09	0.936396	0.96724	0.951693	5.91587162292035e-07
ENSG00000237541	TEMRA_40h	overall	Wald ratio	1	3.69732628871517e-08	1.01936	1.04121	1.03023	6.46662367896286e-06
ENSG00000237541	TEMRA_5d	overall	Wald ratio	1	3.69732628871519e-08	1.02269	1.04837	1.03545	6.46662367896286e-06
ENSG00000196126	TN_cycling_40h	GECCO_left	Wald ratio	1	3.28459796646012e-08	0.915108	0.958624	0.936614	6.52239041189818e-05
ENSG00000182362	CD4_Memory_stim_40h	overall	Wald ratio	1	5.25690417702793e-07	1.07503	1.17954	1.12607	6.56737528972989e-05
ENSG00000196126	CD4_Naive_stim_5d	GECCO_left	Wald ratio	1	1.23234465921551e-10	0.895188	0.942686	0.91863	6.70443944341256e-07
ENSG00000196126	TN_0h	GECCO_left	Wald ratio	1	1.6881378429844e-10	0.857838	0.92189	0.889287	6.70443944341256e-07
ENSG00000149485	CD4_Naive_stim_16h	overall	Wald ratio	1	4.06505752895162e-09	0.940061	0.969561	0.954697	8.21401621077035e-07
ENSG00000149485	CD4_Memory_stim_40h	overall	Wald ratio	1	4.06505752895162e-09	0.927706	0.963168	0.945271	8.21401621077035e-07
ENSG00000149485	TEM_16h	overall	Wald ratio	1	4.06505752895162e-09	0.93644	0.967692	0.951938	8.21401621077035e-07
ENSG00000149485	TCM_5d	overall	Wald ratio	1	4.06505752895165e-09	0.911864	0.954907	0.933137	8.21401621077035e-07
ENSG00000149485	TCM_16h	overall	Wald ratio	1	4.06505752895165e-09	0.940344	0.969707	0.954913	8.21401621077035e-07
ENSG00000149485	TN_16h	overall	Wald ratio	1	4.06505752895165e-09	0.9454	0.972312	0.958762	8.21401621077035e-07
ENSG00000149485	TCM_40h	overall	Wald ratio	1	4.06505752895165e-09	0.930184	0.964454	0.947164	8.21401621077035e-07
ENSG00000149485	CD4_Memory_stim_5d	overall	Wald ratio	1	4.06505752895167e-09	0.928605	0.963635	0.945958	8.21401621077035e-07
ENSG00000149485	CD4_Memory_stim_16h	overall	Wald ratio	1	4.06505752895167e-09	0.936821	0.967889	0.952229	8.21401621077035e-07
ENSG00000134824	TN_IFN_5d	overall	Wald ratio	1	4.10935630899031e-09	0.908823	0.953324	0.930808	8.21401621077035e-07
ENSG00000183386	TN_cycling_5d	overall	Wald ratio	1	2.61896821015913e-10	1.05421	1.10545	1.07953	9.16115079913665e-08
ENSG00000196126	T_ER-stress_5d	GECCO_distal	Wald ratio	1	2.39805902660904e-09	0.8559	0.924348	0.889466	9.49631374537181e-06

## Sheet: Table 4
Full genetic colocalisation results
Ensembl Gene ID	Cellular subtype_activation timepoint_CRC subsite	Gene name	SNP1	SNP2	H4	nsnps
ENSG00000070831	CD4_Memory_stim_40h_overall	CDC42	unconditioned	unconditioned	0.00212824	719
ENSG00000070831	CD4_Naive_stim_40h_overall	CDC42	rs3835220*	rs12751610	1.88063e-05	57
ENSG00000070831	CD4_Naive_stim_40h_overall	CDC42	unconditioned	rs12751610	0.00329776	555
ENSG00000070831	CD4_Memory_stim_40h_overall	CDC42	unconditioned	rs1537372	0.0021172	555
ENSG00000070831	CD4_Memory_stim_40h_overall	CDC42	unconditioned	rs12751610	0.00263896	555
ENSG00000070831	CD4_Naive_stim_40h_overall	CDC42	unconditioned	unconditioned	0.00275961	719
ENSG00000070831	CD4_Naive_stim_40h_overall	CDC42	rs3835220*	rs1537372	3.02749e-05	57
ENSG00000070831	CD4_Naive_stim_40h_overall	CDC42	unconditioned	rs1537372	0.00309094	555
ENSG00000070831	CD4_Memory_stim_40h_overall	CDC42	rs3835220*	rs12751610	1.79716e-05	56
ENSG00000070831	CD4_Naive_stim_40h_overall	CDC42	rs3835220*	unconditioned	1.88081e-05	57
ENSG00000070831	CD4_Memory_stim_40h_overall	CDC42	rs3835220*	rs1537372	2.87671e-05	56
ENSG00000070831	CD4_Memory_stim_40h_overall	CDC42	rs3835220*	unconditioned	1.79733e-05	56
ENSG00000077935	TN_40h_overall	SMC1B	rs1022477*	unconditioned	0.000585227	174
ENSG00000077935	TN_40h_overall	SMC1B	unconditioned	rs57939401	0.000653777	698
ENSG00000077935	TN_40h_overall	SMC1B	unconditioned	unconditioned	0.0230761	781
ENSG00000077935	TN_40h_overall	SMC1B	rs1022477*	rs57939401	1.69565e-05	174
ENSG00000077935	TN_40h_overall	SMC1B	unconditioned	rs3747239	0.0242791	704
ENSG00000077935	TN_40h_overall	SMC1B	rs1022477*	rs3747239	0.000584972	174
ENSG00000083845	nTreg_40h_overall	RPS5	unconditioned	unconditioned	0.000174884	624
ENSG00000083845	CD4_Naive_stim_40h_overall	RPS5	unconditioned	rs11670192	6.67751e-05	510
ENSG00000083845	CD4_Naive_stim_40h_overall	RPS5	rs34602933*	unconditioned	0.00741839	165
ENSG00000083845	CD4_Naive_stim_5d_colon	RPS5	rs13382065*	unconditioned	0.00934188	161
ENSG00000083845	CD4_Naive_stim_40h_overall	RPS5	rs34602933*	rs8020436	3.50384e-05	165
ENSG00000083845	CD4_Memory_stim_40h_overall	RPS5	rs2241787*	rs11670192	0.00667549	155
ENSG00000083845	CD4_Naive_stim_5d_male	RPS5	unconditioned	unconditioned	0.0783119	647
ENSG00000083845	nTreg_40h_overall	RPS5	rs34602933*	rs11670192	0.00623856	166
ENSG00000083845	CD4_Naive_stim_5d_overall	RPS5	unconditioned	unconditioned	0.00015442	624
ENSG00000083845	CD4_Naive_stim_5d_male	RPS5	rs13382065*	unconditioned	0.00021753	160
ENSG00000083845	nTreg_40h_colon	RPS5	rs34602933*	unconditioned	0.00351769	170
ENSG00000083845	CD4_Naive_stim_40h_overall	RPS5	rs34602933*	rs11670192	0.00741775	165
ENSG00000083845	CD4_Naive_stim_5d_colon	RPS5	unconditioned	unconditioned	0.0169278	650
ENSG00000083845	CD4_Naive_stim_40h_overall	RPS5	unconditioned	rs8020436	0.00469384	496
ENSG00000083845	TN_40h_overall	RPS5	unconditioned	rs8020436	0.00274585	496
ENSG00000083845	TN_40h_overall	RPS5	unconditioned	unconditioned	0.000411846	624
ENSG00000083845	TN_40h_colon	RPS5	unconditioned	unconditioned	0.0688635	650
ENSG00000083845	nTreg_40h_overall	RPS5	unconditioned	rs11670192	0.000175211	510
ENSG00000083845	CD4_Memory_stim_40h_overall	RPS5	unconditioned	rs8020436	0.00210683	496
ENSG00000083845	TN_40h_colon	RPS5	rs7256964*	unconditioned	0.00879604	170
ENSG00000083845	TN_40h_overall	RPS5	unconditioned	rs11670192	0.000419179	510
ENSG00000083845	nTreg_40h_overall	RPS5	unconditioned	rs8020436	0.00436455	496
ENSG00000083845	nTreg_40h_colon	RPS5	unconditioned	unconditioned	0.0122921	650
ENSG00000083845	TEM_LA_overall	RPS5	unconditioned	unconditioned	0.00120608	624
ENSG00000083845	CD4_Naive_stim_40h_overall	RPS5	unconditioned	unconditioned	6.64444e-05	624
ENSG00000083845	CD4_Naive_stim_5d_overall	RPS5	unconditioned	rs8020436	0.00416115	496
ENSG00000083845	nTreg_40h_overall	RPS5	rs34602933*	unconditioned	0.00623943	166
ENSG00000083845	nTreg_40h_overall	RPS5	rs34602933*	rs8020436	2.411e-05	166
ENSG00000083845	CD4_Memory_stim_40h_overall	RPS5	unconditioned	rs11670192	2.54634e-05	510
ENSG00000083845	TN_40h_overall	RPS5	rs7256964*	unconditioned	0.0105399	165
ENSG00000083845	CD4_Naive_stim_5d_overall	RPS5	unconditioned	rs11670192	0.000156392	510
ENSG00000083845	TN_40h_overall	RPS5	rs7256964*	rs11670192	0.0105394	165
ENSG00000083845	CD4_Memory_stim_40h_overall	RPS5	unconditioned	unconditioned	2.53175e-05	624
ENSG00000083845	TN_40h_overall	RPS5	rs7256964*	rs8020436	3.9607e-05	165
ENSG00000083845	CD4_Naive_stim_5d_overall	RPS5	rs13382065*	unconditioned	0.0125376	153
ENSG00000083845	CD4_Memory_stim_40h_overall	RPS5	rs2241787*	unconditioned	0.00667592	155
ENSG00000083845	CD4_Naive_stim_5d_overall	RPS5	rs13382065*	rs11670192	0.0125373	153
ENSG00000083845	CD4_Naive_stim_5d_overall	RPS5	rs13382065*	rs8020436	4.16464e-05	153
ENSG00000083845	TEM_LA_overall	RPS5	unconditioned	rs8020436	0.00242874	496
ENSG00000083845	TEM_LA_overall	RPS5	unconditioned	rs11670192	0.00120691	510
ENSG00000083845	CD4_Memory_stim_40h_overall	RPS5	rs2241787*	rs8020436	2.80167e-05	155
ENSG00000086504	TEM_HLApositive_5d_overall	MRPL28	unconditioned	rs73975588	0.245336	251
ENSG00000086504	TEM_HLApositive_5d_overall	MRPL28	unconditioned	rs4968127	0.245336	251
ENSG00000086504	TEM_HLApositive_5d_overall	MRPL28	unconditioned	unconditioned	0.245258	300
ENSG00000086504	TEM_HLApositive_5d_overall	MRPL28	rs2361989*	unconditioned	0.0060208	70
ENSG00000086504	TEM_HLApositive_5d_overall	MRPL28	rs2361989*	rs73975588	0.00601921	70
ENSG00000086504	TEM_HLApositive_5d_overall	MRPL28	rs2361989*	rs4968127	0.00601921	70
ENSG00000108107	CD4_Naive_uns_0h_overall	RPL28	unconditioned	unconditioned	0.694504	523
ENSG00000108107	CD4_Memory_uns_0h_overall	RPL28	unconditioned	rs13204733	0.755895	397
ENSG00000108107	TN_0h_overall	RPL28	unconditioned	rs13204733	0.668331	397
ENSG00000108107	TN_0h_overall	RPL28	rs4806665*	rs6014965	0.00199594	101
ENSG00000108107	TN_0h_overall	RPL28	unconditioned	rs6014965	0.668331	397
ENSG00000108107	CD4_Naive_uns_0h_overall	RPL28	rs4806665*	rs6014965	0.00204424	101
ENSG00000108107	CD4_Naive_uns_0h_overall	RPL28	unconditioned	rs62404966	0.735593	397
ENSG00000108107	CD4_Memory_uns_0h_overall	RPL28	rs4806665*	rs6014965	0.00204564	101
ENSG00000108107	TN_0h_overall	RPL28	unconditioned	unconditioned	0.622447	523
ENSG00000108107	CD4_Memory_uns_0h_overall	RPL28	rs4806665*	unconditioned	0.00204724	101
ENSG00000108107	CD4_Memory_uns_0h_overall	RPL28	unconditioned	rs62404966	0.755895	397
ENSG00000108107	CD4_Memory_uns_0h_overall	RPL28	rs4806665*	rs13204733	0.00204564	101
ENSG00000108107	TCM_0h_overall	RPL28	unconditioned	unconditioned	0.877845	523
ENSG00000108107	CD4_Naive_uns_0h_overall	RPL28	unconditioned	rs6014965	0.735593	397
ENSG00000108107	TN_0h_overall	RPL28	rs4806665*	unconditioned	0.0019975	101
ENSG00000108107	TN_0h_overall	RPL28	rs4806665*	rs62404966	0.00199594	101
ENSG00000108107	CD4_Naive_uns_0h_overall	RPL28	rs4806665*	rs13204733	0.00204424	101
ENSG00000108107	CD4_Memory_uns_0h_overall	RPL28	unconditioned	unconditioned	0.71657	523
ENSG00000108107	CD4_Memory_uns_0h_overall	RPL28	unconditioned	rs6014965	0.755895	397
ENSG00000108107	CD4_Naive_uns_0h_overall	RPL28	unconditioned	rs13204733	0.735593	397
ENSG00000108107	CD4_Memory_uns_0h_overall	RPL28	rs4806665*	rs62404966	0.00204564	101
ENSG00000108107	TN_0h_overall	RPL28	rs4806665*	rs13204733	0.00199594	101
ENSG00000108107	CD4_Naive_uns_0h_overall	RPL28	rs4806665*	rs62404966	0.00204424	101
ENSG00000108107	TN_0h_overall	RPL28	unconditioned	rs62404966	0.668331	397
ENSG00000108107	CD4_Naive_stim_5d_overall	RPL28	unconditioned	unconditioned	0.809106	523
ENSG00000108107	CD4_Naive_uns_0h_overall	RPL28	rs4806665*	unconditioned	0.00204584	101
ENSG00000110911	TN_16h_overall	SLC11A2	unconditioned	rs11169572*	0.000516336	543
ENSG00000110911	TN_16h_colon	SLC11A2	unconditioned	rs11503907*	0.000932519	620
ENSG00000110911	TN_16h_overall	SLC11A2	unconditioned	unconditioned	0.00487709	607
ENSG00000110911	TN_16h_colon	SLC11A2	unconditioned	unconditioned	0.0046949	696
ENSG00000115866	CD4_Naive_stim_40h_overall	DARS1	unconditioned	unconditioned	0.375416	328
ENSG00000115866	TCM_40h_overall	DARS1	unconditioned	unconditioned	0.161785	328
ENSG00000115866	TEM_40h_overall	DARS1	unconditioned	unconditioned	0.224366	328
ENSG00000115866	TN_0h_overall	DARS1	unconditioned	unconditioned	0.261727	328
ENSG00000116701	TCM_0h_overall	NCF2	unconditioned	rs8179460*	0.455082	393
ENSG00000116701	CD4_Memory_stim_40h_overall	NCF2	unconditioned	unconditioned	0.398581	477
ENSG00000116701	TCM_40h_overall	NCF2	rs148674237*	rs8179460*	0.00588205	147
ENSG00000116701	TCM_40h_male	NCF2	rs148674237*	unconditioned	0.00148341	159
ENSG00000116701	CD4_Memory_stim_40h_overall	NCF2	unconditioned	rs8179460*	0.514698	393
ENSG00000116701	TCM_0h_overall	NCF2	unconditioned	unconditioned	0.44088	477
ENSG00000116701	TCM_0h_overall	NCF2	rs6424903*	unconditioned	0.0110839	147
ENSG00000116701	CD4_Naive_stim_40h_male	NCF2	rs148674237*	unconditioned	0.00153428	159
ENSG00000116701	TCM_40h_male	NCF2	unconditioned	unconditioned	0.556266	513
ENSG00000116701	TEM_40h_overall	NCF2	unconditioned	rs8179460*	0.370609	393
ENSG00000116701	TEM_40h_overall	NCF2	unconditioned	unconditioned	0.268933	477
ENSG00000116701	CD4_Memory_stim_40h_overall	NCF2	rs148674237*	unconditioned	0.00689237	147
ENSG00000116701	CD4_Memory_stim_40h_overall	NCF2	rs148674237*	rs8179460*	0.00605831	147
ENSG00000116701	CD4_Naive_stim_40h_male	NCF2	unconditioned	unconditioned	0.537528	513
ENSG00000116701	CD4_Naive_stim_40h_overall	NCF2	rs148674237*	rs8179460*	0.00608722	147
ENSG00000116701	TCM_0h_male	NCF2	unconditioned	unconditioned	0.403686	513
ENSG00000116701	TCM_40h_overall	NCF2	unconditioned	rs8179460*	0.54812	393
ENSG00000116701	TCM_40h_overall	NCF2	rs148674237*	unconditioned	0.00658293	147
ENSG00000116701	TCM_0h_male	NCF2	rs6424903*	unconditioned	0.00204638	159
ENSG00000116701	CD4_Naive_stim_40h_overall	NCF2	unconditioned	unconditioned	0.661883	477
ENSG00000116701	TCM_40h_overall	NCF2	unconditioned	unconditioned	0.732173	477
ENSG00000116701	TCM_0h_overall	NCF2	rs6424903*	rs8179460*	0.00882203	147
ENSG00000116701	TEM_40h_overall	NCF2	rs2333684*	unconditioned	0.00696602	151
ENSG00000116701	TEM_40h_overall	NCF2	rs2333684*	rs8179460*	0.00628622	151
ENSG00000116701	CD4_Naive_stim_40h_overall	NCF2	unconditioned	rs8179460*	0.488905	393
ENSG00000116701	CD4_Naive_stim_40h_overall	NCF2	rs148674237*	unconditioned	0.00702096	147
ENSG00000117054	TEM_40h_overall	ACADM	unconditioned	unconditioned	0.0495995	797
ENSG00000117054	TEM_40h_overall	ACADM	rs5745499*	unconditioned	7.87846e-05	108
ENSG00000117280	CD4_Naive_stim_40h_overall	RAB29	unconditioned	unconditioned	0.0602553	610
ENSG00000117280	TN_40h_overall	RAB29	rs823096*	unconditioned	6.52552e-05	62
ENSG00000117280	TN_40h_overall	RAB29	unconditioned	unconditioned	0.0552793	610
ENSG00000121716	CD4_Naive_uns_0h_overall	PILRB	unconditioned	unconditioned	0.0170514	374
ENSG00000121716	TCM_16h_overall	PILRB	unconditioned	unconditioned	0.0130739	374
ENSG00000121716	CD4_Naive_stim_5d_overall	PILRB	unconditioned	unconditioned	0.0125267	374
ENSG00000121716	CD4_Naive_stim_16h_overall	PILRB	unconditioned	unconditioned	0.0170013	374
ENSG00000121716	TN_0h_overall	PILRB	unconditioned	unconditioned	0.0170966	374
ENSG00000121716	CD4_Naive_uns_0h_overall	PILRB	unconditioned	rs2527927*	0.0013499	327
ENSG00000121716	TN_40h_overall	PILRB	unconditioned	rs2527927*	0.00145232	327
ENSG00000121716	CD4_Memory_stim_40h_overall	PILRB	unconditioned	unconditioned	0.0132006	374
ENSG00000121716	CD4_Naive_stim_5d_overall	PILRB	unconditioned	rs2527927*	0.00131518	327
ENSG00000121716	TN_0h_overall	PILRB	unconditioned	rs2527927*	0.00134869	327
ENSG00000121716	CD4_Memory_stim_16h_overall	PILRB	unconditioned	rs2527927*	0.00131338	327
ENSG00000121716	CD4_Memory_uns_0h_overall	PILRB	unconditioned	rs2527927*	0.00125188	327
ENSG00000121716	TEM_0h_overall	PILRB	unconditioned	unconditioned	0.0122051	374
ENSG00000121716	CD4_Memory_uns_0h_overall	PILRB	unconditioned	unconditioned	0.0132244	374
ENSG00000121716	CD4_Naive_stim_16h_overall	PILRB	unconditioned	rs2527927*	0.0013464	327
ENSG00000121716	TN_40h_overall	PILRB	unconditioned	unconditioned	0.013373	374
ENSG00000121716	TN_16h_overall	PILRB	unconditioned	unconditioned	0.0139777	374
ENSG00000121716	TCM_0h_overall	PILRB	unconditioned	unconditioned	0.0131673	374
ENSG00000121716	TEM_40h_overall	PILRB	unconditioned	rs2527927*	0.00121251	327
ENSG00000121716	TEM_0h_overall	PILRB	unconditioned	rs2527927*	0.00127448	327
ENSG00000121716	TCM_0h_overall	PILRB	unconditioned	rs2527927*	0.00126314	327
ENSG00000121716	CD4_Memory_stim_16h_overall	PILRB	unconditioned	unconditioned	0.0155541	374
ENSG00000121716	CD4_Memory_stim_40h_overall	PILRB	unconditioned	rs2527927*	0.00125655	327
ENSG00000121716	TEM_40h_overall	PILRB	unconditioned	unconditioned	0.012882	374
ENSG00000121716	CD4_Memory_stim_5d_overall	PILRB	unconditioned	unconditioned	0.0130049	374
ENSG00000121716	TN_16h_overall	PILRB	unconditioned	rs2527927*	0.0013729	327
ENSG00000121716	CD4_Memory_stim_5d_overall	PILRB	unconditioned	rs2527927*	0.00124097	327
ENSG00000121716	TCM_16h_overall	PILRB	unconditioned	rs2527927*	0.00145405	327
ENSG00000123416	TCM_16h_overall	TUBA1B	unconditioned	rs6091213	0.0727193	374
ENSG00000123416	TCM_16h_overall	TUBA1B	unconditioned	rs6063514	0.0727193	374
ENSG00000123416	TCM_16h_overall	TUBA1B	rs7296288*	rs6020486	0.000156223	43
ENSG00000123416	TCM_16h_overall	TUBA1B	unconditioned	rs6020486	0.0727193	374
ENSG00000123416	TCM_16h_overall	TUBA1B	rs7296288*	rs6063514	0.000156223	43
ENSG00000123416	TCM_16h_overall	TUBA1B	unconditioned	unconditioned	0.0725786	443
ENSG00000123416	TCM_16h_overall	TUBA1B	rs7296288*	unconditioned	0.000156285	43
ENSG00000123416	TCM_16h_overall	TUBA1B	rs7296288*	rs6091213	0.000156223	43
ENSG00000124126	CD4_Naive_stim_5d_overall	PREX1	unconditioned	rs6948177	0.000126319	800
ENSG00000124126	CD4_Naive_stim_5d_colon	PREX1	unconditioned	unconditioned	0.152187	1095
ENSG00000124126	CD4_Naive_stim_5d_overall	PREX1	unconditioned	unconditioned	0.00319121	970
ENSG00000124126	CD4_Naive_stim_5d_overall	PREX1	unconditioned	rs6066825	0.0157639	801
ENSG00000124126	CD4_Naive_stim_5d_overall	PREX1	unconditioned	rs2839223	0.000126319	800
ENSG00000124126	CD4_Naive_stim_5d_left	PREX1	unconditioned	rs6066825*	0.000223255	894
ENSG00000124126	CD4_Naive_stim_5d_left	PREX1	unconditioned	unconditioned	0.00277197	1096
ENSG00000124126	CD4_Naive_stim_5d_distal	PREX1	unconditioned	unconditioned	0.271138	1098
ENSG00000124126	CD4_Naive_stim_5d_overall	PREX1	unconditioned	rs10951878	0.000126319	800
ENSG00000124145	CD4_Memory_stim_5d_overall	SDC4	unconditioned	unconditioned	0.117468	698
ENSG00000124145	CD4_Memory_stim_5d_overall	SDC4	unconditioned	rs5751474*	0.117497	631
ENSG00000124614	TN_40h_distal	RPS10	unconditioned	unconditioned	0.293313	631
ENSG00000124614	CD4_Naive_stim_16h_distal	RPS10	unconditioned	unconditioned	0.298342	631
ENSG00000124614	CD4_Naive_stim_40h_distal	RPS10	unconditioned	unconditioned	0.293313	631
ENSG00000124614	TEM_40h_distal	RPS10	unconditioned	unconditioned	0.293301	631
ENSG00000124614	T_ER-stress_5d_distal	RPS10	unconditioned	unconditioned	0.293313	631
ENSG00000124614	TN_IFN_5d_distal	RPS10	unconditioned	unconditioned	0.293313	631
ENSG00000124614	TN_5d_distal	RPS10	unconditioned	unconditioned	0.293312	631
ENSG00000124614	TCM_0h_distal	RPS10	unconditioned	unconditioned	0.299503	631
ENSG00000124614	TN_IFN_LA_distal	RPS10	unconditioned	unconditioned	0.293355	631
ENSG00000124614	TN_HSP_5d_distal	RPS10	unconditioned	unconditioned	0.293312	631
ENSG00000124614	TN_16h_distal	RPS10	unconditioned	unconditioned	0.293942	631
ENSG00000124614	TN_cycling_5d_distal	RPS10	unconditioned	unconditioned	0.293237	631
ENSG00000124614	TEMRA_16h_distal	RPS10	unconditioned	unconditioned	0.298885	631
ENSG00000124614	TEM_0h_distal	RPS10	unconditioned	unconditioned	0.29998	631
ENSG00000124614	TN_IFN_40h_distal	RPS10	unconditioned	unconditioned	0.293275	631
ENSG00000124614	CD4_Memory_stim_5d_distal	RPS10	unconditioned	unconditioned	0.293312	631
ENSG00000124614	CD4_Naive_stim_5d_distal	RPS10	unconditioned	unconditioned	0.293313	631
ENSG00000125877	TEM_40h_overall	ITPA	rs4813632*	unconditioned	6.52655e-06	60
ENSG00000125877	CD4_Naive_uns_0h_distal	ITPA	unconditioned	unconditioned	0.0741487	819
ENSG00000125877	TN_5d_overall	ITPA	rs6084304*	unconditioned	8.72011e-06	80
ENSG00000125877	TN_5d_overall	ITPA	unconditioned	unconditioned	0.0149933	760
ENSG00000125877	TN_0h_overall	ITPA	rs2281575*	unconditioned	1.2071e-05	88
ENSG00000125877	TN_0h_distal	ITPA	unconditioned	unconditioned	0.112608	819
ENSG00000125877	TEM_40h_overall	ITPA	unconditioned	unconditioned	0.029581	760
ENSG00000125877	TN_0h_distal	ITPA	rs2281575*	unconditioned	5.85215e-05	97
ENSG00000125877	CD4_Naive_stim_5d_overall	ITPA	unconditioned	unconditioned	0.0421015	760
ENSG00000125877	CD4_Memory_stim_40h_overall	ITPA	unconditioned	unconditioned	0.0142216	760
ENSG00000125877	CD4_Naive_uns_0h_overall	ITPA	unconditioned	unconditioned	0.027663	760
ENSG00000125877	CD4_Naive_stim_5d_overall	ITPA	rs4813632*	unconditioned	9.84352e-06	65
ENSG00000125877	TN_0h_overall	ITPA	unconditioned	unconditioned	0.0413351	760
ENSG00000125877	CD4_Memory_stim_40h_overall	ITPA	rs4813632*	unconditioned	6.75924e-06	64
ENSG00000126860	CD4_Naive_uns_0h_colon	EVI2A	unconditioned	unconditioned	0.356503	224
ENSG00000127311	TN_40h_male	HELB	rs1795527*	unconditioned	0.000139646	165
ENSG00000127311	TN_40h_male	HELB	unconditioned	unconditioned	0.0561762	881
ENSG00000128408	TN_cycling_40h_overall	RIBC2	rs136595*	unconditioned	0.000647334	163
ENSG00000128408	CD4_Naive_stim_5d_overall	RIBC2	unconditioned	rs57939401	0.000742005	641
ENSG00000128408	CD4_Naive_stim_5d_overall	RIBC2	unconditioned	rs3747239	3.05803e-05	647
ENSG00000128408	CD4_Memory_stim_5d_overall	RIBC2	rs2005960*	unconditioned	0.000558785	162
ENSG00000128408	CD4_Memory_stim_5d_overall	RIBC2	unconditioned	rs3747239	2.08276e-05	647
ENSG00000128408	CD4_Memory_stim_5d_overall	RIBC2	unconditioned	unconditioned	1.88174e-05	723
ENSG00000128408	CD4_Memory_stim_5d_overall	RIBC2	unconditioned	rs57939401	0.000487146	641
ENSG00000128408	TCM_5d_overall	RIBC2	rs2005959*	rs57939401	1.44486e-05	162
ENSG00000128408	CD4_Memory_stim_5d_overall	RIBC2	rs2005960*	rs57939401	2.82339e-05	162
ENSG00000128408	TCM_5d_overall	RIBC2	unconditioned	rs3747239	2.36192e-05	647
ENSG00000128408	TCM_5d_overall	RIBC2	rs2005959*	unconditioned	0.00063163	162
ENSG00000128408	CD4_Naive_stim_5d_overall	RIBC2	rs1022477*	rs3747239	0.000602452	163
ENSG00000128408	CD4_Memory_stim_5d_overall	RIBC2	rs2005960*	rs3747239	0.000558545	162
ENSG00000128408	TN_cycling_40h_overall	RIBC2	rs136595*	rs3747239	0.000647059	163
ENSG00000128408	TCM_5d_overall	RIBC2	unconditioned	unconditioned	2.13403e-05	723
ENSG00000128408	TCM_5d_overall	RIBC2	unconditioned	rs57939401	0.000464126	641
ENSG00000128408	TN_cycling_40h_overall	RIBC2	unconditioned	rs3747239	5.49149e-05	647
ENSG00000128408	TN_cycling_40h_overall	RIBC2	rs136595*	rs57939401	1.09074e-05	163
ENSG00000128408	CD4_Naive_stim_5d_overall	RIBC2	rs1022477*	rs57939401	1.49324e-05	163
ENSG00000128408	TEM_5d_overall	RIBC2	unconditioned	rs3747239	0.0653768	647
ENSG00000128408	TEM_5d_overall	RIBC2	unconditioned	rs57939401	0.000595505	641
ENSG00000128408	TN_cycling_40h_overall	RIBC2	unconditioned	rs57939401	0.000634851	641
ENSG00000128408	TCM_5d_overall	RIBC2	rs2005959*	rs3747239	0.000631353	162
ENSG00000128408	TN_cycling_40h_overall	RIBC2	unconditioned	unconditioned	5.1647e-05	723
ENSG00000128408	CD4_Naive_stim_5d_overall	RIBC2	unconditioned	unconditioned	2.76669e-05	723
ENSG00000128408	CD4_Naive_stim_5d_overall	RIBC2	rs1022477*	unconditioned	0.000602718	163
ENSG00000128408	TEM_5d_overall	RIBC2	unconditioned	unconditioned	0.062994	723
ENSG00000128408	TEM_5d_overall	RIBC2	rs136607*	rs3747239	0.000646248	163
ENSG00000128408	TEM_5d_overall	RIBC2	rs136607*	rs57939401	2.66838e-05	163
ENSG00000128408	TEM_5d_overall	RIBC2	rs136607*	unconditioned	0.000646515	163
ENSG00000134330	CD4_Memory_stim_16h_overall	IAH1	unconditioned	unconditioned	0.195336	475
ENSG00000134330	CD4_Memory_stim_16h_overall	IAH1	rs1130094*	unconditioned	4.82643e-05	74
ENSG00000134824	TN_IFN_5d_colon	FADS2	unconditioned	unconditioned	0.539173	633
ENSG00000134824	TN_IFN_5d_colon	FADS2	rs174528*	rs174535*	1.84927e-05	125
ENSG00000134824	TN_IFN_5d_colon	FADS2	rs174528*	unconditioned	0.00318781	125
ENSG00000134824	TN_IFN_5d_colon	FADS2	unconditioned	rs174535*	0.000678243	500
ENSG00000134824	TN_IFN_5d_overall	FADS2	unconditioned	rs174583*	0.000680059	446
ENSG00000134824	TN_IFN_5d_overall	FADS2	unconditioned	unconditioned	0.479971	564
ENSG00000134824	TN_IFN_5d_overall	FADS2	rs174528*	rs174583*	9.70181e-06	110
ENSG00000134824	TN_IFN_5d_overall	FADS2	rs174528*	unconditioned	5.14183e-05	110
ENSG00000134824	TN_IFN_5d_left	FADS2	rs174528*	rs174576*	1.65865e-05	125
ENSG00000134824	TN_IFN_5d_distal	FADS2	unconditioned	unconditioned	0.599246	637
ENSG00000134824	TN_IFN_5d_distal	FADS2	rs174528*	unconditioned	0.00308066	125
ENSG00000134824	TN_IFN_5d_left	FADS2	unconditioned	unconditioned	0.519645	634
ENSG00000134824	TN_IFN_5d_left	FADS2	rs174528*	unconditioned	0.00113652	125
ENSG00000134824	TN_IFN_5d_male	FADS2	unconditioned	unconditioned	0.811361	637
ENSG00000134824	TN_IFN_5d_left	FADS2	unconditioned	rs174576*	0.000738397	502
ENSG00000134825	TN_0h_overall	TMEM258	unconditioned	unconditioned	0.252996	471
ENSG00000134825	CD4_Naive_uns_0h_colon	TMEM258	unconditioned	unconditioned	0.341349	537
ENSG00000134825	TN_0h_overall	TMEM258	unconditioned	rs174583*	0.000439338	362
ENSG00000134825	CD4_Naive_uns_0h_overall	TMEM258	unconditioned	rs174583*	0.000427791	362
ENSG00000134825	CD4_Naive_uns_0h_colon	TMEM258	unconditioned	rs174535*	0.0006511	417
ENSG00000134825	TN_0h_colon	TMEM258	unconditioned	unconditioned	0.269355	537
ENSG00000134825	TN_0h_left	TMEM258	unconditioned	rs174576*	0.000697635	416
ENSG00000134825	TN_0h_male	TMEM258	unconditioned	unconditioned	0.160477	538
ENSG00000134825	CD4_Naive_uns_0h_overall	TMEM258	unconditioned	unconditioned	0.289056	471
ENSG00000134825	TN_0h_female	TMEM258	unconditioned	unconditioned	0.919982	535
ENSG00000134825	TN_0h_left	TMEM258	unconditioned	unconditioned	0.578469	535
ENSG00000134825	CD4_Naive_uns_0h_female	TMEM258	unconditioned	unconditioned	0.945519	535
ENSG00000134825	TN_0h_distal	TMEM258	unconditioned	unconditioned	0.362387	538
ENSG00000134825	CD4_Naive_uns_0h_left	TMEM258	unconditioned	rs174576*	0.000693749	416
ENSG00000134825	CD4_Naive_uns_0h_left	TMEM258	unconditioned	unconditioned	0.659567	535
ENSG00000134825	CD4_Naive_uns_0h_distal	TMEM258	unconditioned	unconditioned	0.434675	538
ENSG00000134825	TN_0h_colon	TMEM258	unconditioned	rs174535*	0.000665333	417
ENSG00000138777	CD4_Naive_stim_5d_overall	PPA2	unconditioned	unconditioned	7.76373e-08	693
ENSG00000138777	TCM_40h_overall	PPA2	unconditioned	unconditioned	4.25814e-05	693
ENSG00000138777	TN_5d_overall	PPA2	unconditioned	unconditioned	0.000380205	693
ENSG00000138777	CD4_Naive_stim_5d_overall	PPA2	unconditioned	rs7679673*	0.000672594	445
ENSG00000138777	TCM_40h_overall	PPA2	unconditioned	rs7679673*	0.00123274	445
ENSG00000138777	TN_5d_overall	PPA2	unconditioned	rs7679673*	0.00300256	445
ENSG00000142632	CD4_Memory_stim_5d_overall	ARHGEF19	unconditioned	unconditioned	0.581431	761
ENSG00000142632	CD4_Memory_stim_40h_overall	ARHGEF19	unconditioned	unconditioned	0.432939	761
ENSG00000142632	CD4_Naive_stim_16h_overall	ARHGEF19	unconditioned	unconditioned	0.506404	761
ENSG00000142632	CD4_Naive_stim_16h_overall	ARHGEF19	unconditioned	rs34797592*	0.506976	668
ENSG00000142632	TEM_40h_overall	ARHGEF19	unconditioned	rs34797592*	0.426897	668
ENSG00000142632	TN_16h_overall	ARHGEF19	unconditioned	rs34797592*	0.509588	668
ENSG00000142632	TN_40h_overall	ARHGEF19	unconditioned	unconditioned	0.426059	761
ENSG00000142632	TN_16h_overall	ARHGEF19	unconditioned	unconditioned	0.509422	761
ENSG00000142632	TEM_40h_overall	ARHGEF19	unconditioned	unconditioned	0.426704	761
ENSG00000142632	TN_40h_overall	ARHGEF19	unconditioned	rs34797592*	0.426252	668
ENSG00000142632	CD4_Memory_stim_5d_overall	ARHGEF19	unconditioned	rs34797592*	0.581259	668
ENSG00000142632	CD4_Memory_stim_40h_overall	ARHGEF19	unconditioned	rs34797592*	0.433144	668
ENSG00000142686	TN_40h_male	C1orf216	unconditioned	unconditioned	0.123262	185
ENSG00000144741	CD4_Naive_stim_16h_overall	SLC25A26	unconditioned	unconditioned	0.0152676	518
ENSG00000144741	CD4_Naive_stim_5d_overall	SLC25A26	rs782731*	rs6781752*	2.33546e-05	57
ENSG00000144741	TN_16h_overall	SLC25A26	rs332381*	rs6781752*	2.19774e-05	61
ENSG00000144741	CD4_Naive_stim_5d_overall	SLC25A26	rs782731*	unconditioned	0.00686465	57
ENSG00000144741	TCM_16h_overall	SLC25A26	rs707010*	rs6781752*	1.45813e-05	61
ENSG00000144741	CD4_Naive_stim_5d_overall	SLC25A26	unconditioned	unconditioned	0.104422	518
ENSG00000144741	CD4_Naive_stim_40h_overall	SLC25A26	rs1084538*	unconditioned	0.0067756	60
ENSG00000144741	TCM_40h_overall	SLC25A26	rs1084537*	unconditioned	0.00690143	61
ENSG00000144741	TCM_16h_overall	SLC25A26	rs707010*	unconditioned	0.00568895	61
ENSG00000144741	TN_16h_overall	SLC25A26	rs332381*	unconditioned	0.00633736	61
ENSG00000144741	TN_16h_overall	SLC25A26	unconditioned	unconditioned	0.011609	518
ENSG00000144741	TN_16h_overall	SLC25A26	unconditioned	rs6781752*	0.00515582	376
ENSG00000144741	CD4_Naive_stim_40h_overall	SLC25A26	unconditioned	unconditioned	0.00583105	518
ENSG00000144741	TCM_40h_overall	SLC25A26	rs1084537*	rs6781752*	1.62387e-05	61
ENSG00000144741	CD4_Naive_stim_16h_overall	SLC25A26	rs332381*	rs6781752*	1.63619e-05	59
ENSG00000144741	TCM_40h_overall	SLC25A26	unconditioned	unconditioned	0.0217864	518
ENSG00000144741	TCM_16h_overall	SLC25A26	unconditioned	unconditioned	0.000999504	518
ENSG00000144741	CD4_Naive_stim_5d_colon	SLC25A26	unconditioned	unconditioned	0.0604361	603
ENSG00000144741	TCM_40h_overall	SLC25A26	unconditioned	rs6781752*	0.00246225	376
ENSG00000144741	CD4_Naive_stim_5d_overall	SLC25A26	unconditioned	rs6781752*	0.000592107	376
ENSG00000144741	CD4_Naive_stim_40h_overall	SLC25A26	rs1084538*	rs6781752*	3.51906e-05	60
ENSG00000144741	CD4_Naive_stim_5d_colon	SLC25A26	rs782731*	unconditioned	0.0141385	61
ENSG00000144741	CD4_Naive_stim_16h_overall	SLC25A26	unconditioned	rs6781752*	0.00322754	376
ENSG00000144741	TCM_16h_overall	SLC25A26	unconditioned	rs6781752*	0.00288498	376
ENSG00000144741	CD4_Naive_stim_40h_overall	SLC25A26	unconditioned	rs6781752*	0.00555478	376
ENSG00000144741	CD4_Naive_stim_16h_overall	SLC25A26	rs332381*	unconditioned	0.00548948	59
ENSG00000146109	TCM_16h_overall	ABT1	unconditioned	unconditioned	0.143495	727
ENSG00000146833	TCM_5d_colon	TRIM4	rs1025576*	unconditioned	0.00652535	97
ENSG00000146833	TCM_5d_overall	TRIM4	rs1025576*	rs2527927*	3.35999e-06	66
ENSG00000146833	TCM_5d_overall	TRIM4	rs1025576*	unconditioned	0.00648042	84
ENSG00000146833	TCM_5d_overall	TRIM4	unconditioned	unconditioned	0.299072	430
ENSG00000146833	TCM_5d_colon	TRIM4	unconditioned	unconditioned	0.0932393	484
ENSG00000146833	TCM_5d_overall	TRIM4	unconditioned	rs2527927*	0.000530618	258
ENSG00000149485	TCM_40h_left	FADS1	unconditioned	rs174576*	0.000656777	453
ENSG00000149485	TEM_5d_colon	FADS1	unconditioned	rs174535*	0.000612459	452
ENSG00000149485	CD4_Memory_stim_16h_colon	FADS1	unconditioned	unconditioned	0.140208	572
ENSG00000149485	TEM_16h_left	FADS1	unconditioned	rs174576*	0.000658253	453
ENSG00000149485	TN_40h_colon	FADS1	rs174599*	unconditioned	4.56076e-05	97
ENSG00000149485	TN_40h_colon	FADS1	unconditioned	rs174535*	0.000677732	452
ENSG00000149485	TCM_40h_left	FADS1	rs174626*	rs174576*	1.611e-05	85
ENSG00000149485	TEM_16h_female	FADS1	unconditioned	unconditioned	0.134334	572
ENSG00000149485	TEM_16h_left	FADS1	unconditioned	unconditioned	0.337771	572
ENSG00000149485	TN_16h_colon	FADS1	unconditioned	unconditioned	0.144176	572
ENSG00000149485	CD4_Memory_stim_40h_colon	FADS1	unconditioned	rs174535*	0.000643805	452
ENSG00000149485	TEM_5d_colon	FADS1	rs174528*	rs174535*	1.64733e-05	96
ENSG00000149485	TN_16h_left	FADS1	unconditioned	rs174576*	0.000653318	453
ENSG00000149485	TN_NFKB_colon	FADS1	unconditioned	rs174535*	0.00104018	452
ENSG00000149485	TCM_40h_left	FADS1	rs174626*	unconditioned	1.1274e-05	85
ENSG00000149485	TCM_16h_colon	FADS1	unconditioned	unconditioned	0.107568	572
ENSG00000149485	CD4_Memory_stim_40h_colon	FADS1	rs174609*	unconditioned	1.08146e-05	82
ENSG00000149485	TN_16h_left	FADS1	unconditioned	unconditioned	0.238816	572
ENSG00000149485	TN_16h_left	FADS1	rs174609*	rs174576*	1.79373e-05	78
ENSG00000149485	CD4_Memory_stim_16h_left	FADS1	rs174609*	unconditioned	1.04809e-05	81
ENSG00000149485	TN_40h_colon	FADS1	unconditioned	unconditioned	0.0934295	572
ENSG00000149485	TEM_5d_colon	FADS1	unconditioned	unconditioned	0.731276	572
ENSG00000149485	TCM_5d_overall	FADS1	rs174528*	unconditioned	3.51442e-05	80
ENSG00000149485	TEM_5d_colon	FADS1	rs174528*	unconditioned	0.00300766	96
ENSG00000149485	TEM_16h_colon	FADS1	unconditioned	rs174535*	0.000667244	452
ENSG00000149485	TCM_40h_left	FADS1	unconditioned	unconditioned	0.339371	572
ENSG00000149485	TCM_5d_distal	FADS1	unconditioned	unconditioned	0.328413	575
ENSG00000149485	CD4_Naive_stim_16h_left	FADS1	unconditioned	rs174576*	0.000653321	453
ENSG00000149485	TCM_16h_colon	FADS1	rs174609*	rs174535*	1.80571e-05	78
ENSG00000149485	CD4_Memory_stim_40h_colon	FADS1	unconditioned	unconditioned	0.21022	572
ENSG00000149485	CD4_Memory_stim_40h_colon	FADS1	rs174609*	rs174535*	1.70862e-05	82
ENSG00000149485	TCM_5d_left	FADS1	unconditioned	rs174576*	0.000672267	453
ENSG00000149485	TN_16h_left	FADS1	rs174609*	unconditioned	9.92056e-06	78
ENSG00000149485	TN_16h_colon	FADS1	rs174609*	rs174535*	1.78319e-05	78
ENSG00000149485	TN_16h_female	FADS1	rs174609*	unconditioned	9.64847e-06	75
ENSG00000149485	TCM_5d_overall	FADS1	unconditioned	rs174583*	0.000475312	394
ENSG00000149485	TN_NFKB_colon	FADS1	unconditioned	unconditioned	0.476788	572
ENSG00000149485	CD4_Memory_stim_5d_left	FADS1	unconditioned	rs174576*	0.000657615	453
ENSG00000149485	CD4_Naive_stim_16h_left	FADS1	unconditioned	unconditioned	0.238828	572
ENSG00000149485	CD4_Memory_stim_5d_female	FADS1	rs174599*	unconditioned	0.00145555	89
ENSG00000149485	CD4_Naive_stim_16h_overall	FADS1	unconditioned	unconditioned	0.0104219	503
ENSG00000149485	CD4_Memory_stim_40h_female	FADS1	rs174609*	unconditioned	9.29322e-06	80
ENSG00000149485	TCM_16h_colon	FADS1	rs174609*	unconditioned	1.21473e-05	78
ENSG00000149485	TEM_5d_male	FADS1	rs174528*	unconditioned	0.0027796	96
ENSG00000149485	TN_40h_colon	FADS1	rs174599*	rs174535*	1.65764e-05	97
ENSG00000149485	TEM_5d_overall	FADS1	rs174528*	unconditioned	3.78776e-05	80
ENSG00000149485	TEM_16h_colon	FADS1	unconditioned	unconditioned	0.266264	572
ENSG00000149485	TCM_5d_overall	FADS1	unconditioned	unconditioned	0.115424	503
ENSG00000149485	CD4_Memory_stim_5d_distal	FADS1	rs174599*	unconditioned	0.0061085	91
ENSG00000149485	TCM_16h_overall	FADS1	rs174609*	rs174583*	8.12001e-06	65
ENSG00000149485	TN_16h_distal	FADS1	unconditioned	unconditioned	0.308011	575
ENSG00000149485	TCM_5d_distal	FADS1	rs174528*	unconditioned	0.0033916	96
ENSG00000149485	CD4_Naive_stim_16h_overall	FADS1	unconditioned	rs174583*	0.000425935	394
ENSG00000149485	CD4_Naive_stim_16h_colon	FADS1	unconditioned	unconditioned	0.144192	572
ENSG00000149485	TCM_5d_left	FADS1	rs174528*	unconditioned	0.00123148	96
ENSG00000149485	CD4_Naive_stim_16h_colon	FADS1	unconditioned	rs174535*	0.000642831	452
ENSG00000149485	TCM_40h_colon	FADS1	unconditioned	unconditioned	0.299167	572
ENSG00000149485	TEM_5d_overall	FADS1	rs174528*	rs174583*	7.95299e-06	80
ENSG00000149485	TEM_5d_distal	FADS1	unconditioned	unconditioned	0.756814	575
ENSG00000149485	TEM_5d_overall	FADS1	unconditioned	rs174583*	0.000392098	394
ENSG00000149485	CD4_Memory_stim_5d_left	FADS1	rs174599*	unconditioned	0.00596818	91
ENSG00000149485	TN_40h_left	FADS1	rs174599*	rs174576*	1.48422e-05	97
ENSG00000149485	TCM_5d_colon	FADS1	unconditioned	unconditioned	0.160788	572
ENSG00000149485	CD4_Memory_stim_5d_overall	FADS1	unconditioned	rs174583*	0.000418383	394
ENSG00000149485	TN_16h_distal	FADS1	rs174609*	unconditioned	1.29685e-05	78
ENSG00000149485	TN_16h_colon	FADS1	unconditioned	rs174535*	0.000642813	452
ENSG00000149485	CD4_Memory_stim_40h_female	FADS1	unconditioned	unconditioned	0.0734129	572
ENSG00000149485	CD4_Memory_stim_16h_left	FADS1	unconditioned	rs174576*	0.000655254	453
ENSG00000149485	TCM_40h_colon	FADS1	rs174626*	unconditioned	1.36616e-05	85
ENSG00000149485	TEM_5d_distal	FADS1	rs174528*	unconditioned	0.00290587	96
ENSG00000149485	CD4_Memory_stim_5d_distal	FADS1	unconditioned	unconditioned	0.392942	575
ENSG00000149485	TN_16h_female	FADS1	unconditioned	unconditioned	0.0523733	572
ENSG00000149485	CD4_Memory_stim_5d_overall	FADS1	rs174599*	unconditioned	0.00702957	76
ENSG00000149485	CD4_Memory_stim_5d_female	FADS1	unconditioned	unconditioned	0.124893	572
ENSG00000149485	TCM_5d_overall	FADS1	rs174528*	rs174583*	9.17355e-06	80
ENSG00000149485	TEM_HLApositive_40h_colon	FADS1	unconditioned	unconditioned	0.516672	572
ENSG00000149485	TEM_HLApositive_40h_colon	FADS1	rs174626*	rs174535*	2.35597e-05	85
ENSG00000149485	TEM_HLApositive_40h_colon	FADS1	rs174626*	unconditioned	1.4897e-05	85
ENSG00000149485	TCM_16h_overall	FADS1	unconditioned	rs174583*	0.000419222	394
ENSG00000149485	TEM_HLApositive_40h_colon	FADS1	unconditioned	rs174535*	0.000676461	452
ENSG00000149485	TN_40h_female	FADS1	unconditioned	unconditioned	0.0726291	572
ENSG00000149485	TCM_40h_overall	FADS1	unconditioned	unconditioned	0.279968	503
ENSG00000149485	CD4_Memory_stim_16h_female	FADS1	unconditioned	unconditioned	0.0548242	572
ENSG00000149485	CD4_Memory_stim_5d_overall	FADS1	unconditioned	unconditioned	0.275861	503
ENSG00000149485	CD4_Memory_stim_40h_left	FADS1	unconditioned	rs174576*	0.000653506	453
ENSG00000149485	TN_40h_left	FADS1	rs174599*	unconditioned	3.71725e-05	97
ENSG00000149485	TCM_5d_colon	FADS1	rs174528*	rs174535*	2.44242e-05	96
ENSG00000149485	TEM_5d_male	FADS1	unconditioned	unconditioned	0.736786	575
ENSG00000149485	TCM_16h_overall	FADS1	rs174609*	unconditioned	1.06467e-05	65
ENSG00000149485	TCM_5d_left	FADS1	rs174528*	rs174576*	1.94111e-05	96
ENSG00000149485	TCM_40h_distal	FADS1	rs174626*	unconditioned	1.52329e-05	85
ENSG00000149485	TCM_40h_colon	FADS1	rs174626*	rs174535*	1.67544e-05	85
ENSG00000149485	CD4_Memory_stim_40h_left	FADS1	unconditioned	unconditioned	0.288053	572
ENSG00000149485	CD4_Memory_stim_16h_female	FADS1	rs174609*	unconditioned	1.03818e-05	79
ENSG00000149485	CD4_Memory_stim_5d_colon	FADS1	rs174599*	unconditioned	0.00443362	91
ENSG00000149485	TN_40h_left	FADS1	unconditioned	unconditioned	0.203506	572
ENSG00000149485	TN_40h_distal	FADS1	rs174599*	unconditioned	4.86596e-05	97
ENSG00000149485	TCM_5d_colon	FADS1	rs174528*	unconditioned	0.00351154	96
ENSG00000149485	CD4_Memory_stim_40h_distal	FADS1	unconditioned	unconditioned	0.350615	575
ENSG00000149485	CD4_Memory_stim_40h_distal	FADS1	rs174609*	unconditioned	1.16073e-05	82
ENSG00000149485	CD4_Memory_stim_16h_colon	FADS1	rs174609*	rs174535*	2.14539e-05	81
ENSG00000149485	CD4_Memory_stim_16h_left	FADS1	unconditioned	unconditioned	0.235611	572
ENSG00000149485	CD4_Memory_stim_16h_left	FADS1	rs174609*	rs174576*	2.04569e-05	81
ENSG00000149485	TCM_40h_colon	FADS1	unconditioned	rs174535*	0.000649285	452
ENSG00000149485	TCM_16h_overall	FADS1	unconditioned	unconditioned	0.0157817	503
ENSG00000149485	TN_16h_colon	FADS1	rs174609*	unconditioned	1.15212e-05	78
ENSG00000149485	CD4_Memory_stim_16h_overall	FADS1	unconditioned	rs174583*	0.000431429	394
ENSG00000149485	TCM_5d_colon	FADS1	unconditioned	rs174535*	0.000682531	452
ENSG00000149485	TEM_5d_female	FADS1	unconditioned	unconditioned	0.436137	572
ENSG00000149485	TEM_5d_female	FADS1	rs174528*	unconditioned	8.87298e-05	94
ENSG00000149485	CD4_Memory_stim_16h_colon	FADS1	unconditioned	rs174535*	0.000647996	452
ENSG00000149485	TCM_16h_colon	FADS1	unconditioned	rs174535*	0.000669411	452
ENSG00000149485	TEM_5d_overall	FADS1	unconditioned	unconditioned	0.730411	503
ENSG00000149485	CD4_Memory_stim_40h_left	FADS1	rs174609*	rs174576*	1.54644e-05	82
ENSG00000149485	CD4_Memory_stim_40h_left	FADS1	rs174609*	unconditioned	9.08585e-06	82
ENSG00000149485	TCM_16h_left	FADS1	rs174609*	unconditioned	9.6284e-06	78
ENSG00000149485	TCM_16h_left	FADS1	unconditioned	rs174576*	0.000659646	453
ENSG00000149485	TCM_5d_female	FADS1	unconditioned	unconditioned	0.0868705	572
ENSG00000149485	TN_40h_left	FADS1	unconditioned	rs174576*	0.000659581	453
ENSG00000149485	TN_40h_overall	FADS1	unconditioned	unconditioned	0.0194254	503
ENSG00000149485	TCM_16h_female	FADS1	rs174609*	unconditioned	1.0047e-05	75
ENSG00000149485	TCM_40h_female	FADS1	unconditioned	unconditioned	0.111735	572
ENSG00000149485	CD4_Memory_stim_5d_colon	FADS1	unconditioned	unconditioned	0.254592	572
ENSG00000149485	TEM_16h_distal	FADS1	unconditioned	unconditioned	0.400805	575
ENSG00000149485	CD4_Memory_stim_5d_colon	FADS1	unconditioned	rs174535*	0.00066457	452
ENSG00000149485	CD4_Naive_stim_16h_distal	FADS1	unconditioned	unconditioned	0.308027	575
ENSG00000149485	CD4_Naive_stim_16h_female	FADS1	unconditioned	unconditioned	0.0523972	572
ENSG00000149485	CD4_Memory_stim_5d_overall	FADS1	rs174599*	rs174583*	8.3281e-06	76
ENSG00000149485	TCM_40h_overall	FADS1	unconditioned	rs174583*	0.000422309	394
ENSG00000149485	TN_40h_male	FADS1	rs174599*	unconditioned	1.89992e-05	97
ENSG00000149485	CD4_Memory_stim_16h_overall	FADS1	rs174609*	rs174583*	9.80046e-06	68
ENSG00000149485	CD4_Memory_stim_40h_overall	FADS1	rs174609*	rs174583*	8.07122e-06	70
ENSG00000149485	CD4_Memory_stim_40h_overall	FADS1	rs174609*	unconditioned	9.81606e-06	70
ENSG00000149485	TCM_40h_overall	FADS1	rs174626*	unconditioned	1.1384e-05	73
ENSG00000149485	TN_40h_distal	FADS1	unconditioned	unconditioned	0.289391	575
ENSG00000149485	TCM_5d_female	FADS1	rs174528*	unconditioned	8.3821e-05	94
ENSG00000149485	TCM_16h_female	FADS1	unconditioned	unconditioned	0.0666903	572
ENSG00000149485	TCM_5d_left	FADS1	unconditioned	unconditioned	0.257385	572
ENSG00000149485	CD4_Memory_stim_16h_colon	FADS1	rs174609*	unconditioned	1.22864e-05	81
ENSG00000149485	CD4_Memory_stim_5d_left	FADS1	unconditioned	unconditioned	0.334636	572
ENSG00000149485	CD4_Memory_stim_5d_left	FADS1	rs174599*	rs174576*	1.65855e-05	91
ENSG00000149485	TCM_40h_distal	FADS1	unconditioned	unconditioned	0.410795	575
ENSG00000149485	CD4_Memory_stim_40h_overall	FADS1	unconditioned	rs174583*	0.000425352	394
ENSG00000149485	TCM_40h_female	FADS1	rs174626*	unconditioned	1.33171e-05	83
ENSG00000149485	TN_40h_male	FADS1	unconditioned	unconditioned	0.115214	575
ENSG00000149485	TN_40h_overall	FADS1	rs174599*	rs174583*	7.88185e-06	81
ENSG00000149485	TEM_16h_overall	FADS1	unconditioned	rs174583*	0.000415105	394
ENSG00000149485	CD4_Memory_stim_5d_colon	FADS1	rs174599*	rs174535*	2.03149e-05	91
ENSG00000149485	TN_40h_female	FADS1	rs174599*	unconditioned	6.11833e-05	94
ENSG00000149485	CD4_Memory_stim_16h_distal	FADS1	unconditioned	unconditioned	0.30665	575
ENSG00000149485	TN_16h_overall	FADS1	rs174609*	unconditioned	1.19838e-05	65
ENSG00000149485	TCM_40h_overall	FADS1	rs174626*	rs174583*	7.37979e-06	73
ENSG00000149485	CD4_Memory_stim_16h_distal	FADS1	rs174609*	unconditioned	1.33685e-05	81
ENSG00000149485	TN_40h_overall	FADS1	rs174599*	unconditioned	3.06421e-05	81
ENSG00000149485	TEM_16h_overall	FADS1	unconditioned	unconditioned	0.30189	503
ENSG00000149485	TCM_16h_left	FADS1	rs174609*	rs174576*	1.64874e-05	78
ENSG00000149485	CD4_Memory_stim_40h_overall	FADS1	unconditioned	unconditioned	0.162938	503
ENSG00000149485	TN_16h_overall	FADS1	rs174609*	rs174583*	7.5464e-06	65
ENSG00000149485	CD4_Memory_stim_16h_overall	FADS1	rs174609*	unconditioned	1.03013e-05	68
ENSG00000149485	TCM_16h_left	FADS1	unconditioned	unconditioned	0.21277	572
ENSG00000149485	TN_16h_overall	FADS1	unconditioned	rs174583*	0.000425945	394
ENSG00000149485	TCM_16h_distal	FADS1	rs174609*	unconditioned	1.25856e-05	78
ENSG00000149485	CD4_Memory_stim_16h_overall	FADS1	unconditioned	unconditioned	0.0139872	503
ENSG00000149485	TN_16h_overall	FADS1	unconditioned	unconditioned	0.0103028	503
ENSG00000149485	TCM_16h_distal	FADS1	unconditioned	unconditioned	0.294039	575
ENSG00000149485	TEM_5d_left	FADS1	unconditioned	rs174576*	0.000652021	453
ENSG00000149485	TEM_5d_left	FADS1	rs174528*	rs174576*	1.42052e-05	96
ENSG00000149485	TN_40h_overall	FADS1	unconditioned	rs174583*	0.00041616	394
ENSG00000149485	TEM_5d_left	FADS1	unconditioned	unconditioned	0.735402	572
ENSG00000149485	TEM_5d_left	FADS1	rs174528*	unconditioned	0.00105946	96
ENSG00000150316	TN_40h_overall	CWC15	unconditioned	unconditioned	0.0696404	193
ENSG00000150316	TCM_40h_overall	CWC15	unconditioned	rs280097*	0.061048	167
ENSG00000150316	TCM_40h_overall	CWC15	unconditioned	unconditioned	0.0609871	193
ENSG00000150316	CD4_Naive_stim_40h_overall	CWC15	unconditioned	unconditioned	0.0681295	193
ENSG00000150316	TN_40h_overall	CWC15	unconditioned	rs280097*	0.0696492	167
ENSG00000150316	CD4_Naive_stim_40h_overall	CWC15	unconditioned	rs280097*	0.0681319	167
ENSG00000151694	TN_40h_overall	ADAM17	rs34367192*	unconditioned	4.94618e-06	58
ENSG00000151694	TN_40h_overall	ADAM17	unconditioned	unconditioned	0.198377	428
ENSG00000151715	CD4_Memory_uns_0h_colon	TMEM45B	unconditioned	unconditioned	0.469723	740
ENSG00000151715	CD4_Memory_uns_0h_colon	TMEM45B	rs690917*	unconditioned	0.00268873	42
ENSG00000153214	TCM_16h_overall	TMEM87B	unconditioned	rs13086367	0.00040244	553
ENSG00000153214	TCM_16h_overall	TMEM87B	rs10194496*	rs17630235	1.48347e-05	122
ENSG00000153214	TCM_16h_male	TMEM87B	unconditioned	unconditioned	0.312154	689
ENSG00000153214	CD4_Naive_stim_16h_overall	TMEM87B	rs7422195*	rs7422195	0.0070845	127
ENSG00000153214	CD4_Naive_stim_16h_overall	TMEM87B	unconditioned	unconditioned	0.633107	605
ENSG00000153214	TCM_16h_overall	TMEM87B	unconditioned	rs7422195	0.698731	557
ENSG00000153214	TCM_16h_overall	TMEM87B	rs10194496*	unconditioned	0.00991362	125
ENSG00000153214	TCM_16h_overall	TMEM87B	unconditioned	unconditioned	0.69866	605
ENSG00000153214	TCM_16h_overall	TMEM87B	rs10194496*	rs13086367	1.48347e-05	122
ENSG00000153214	CD4_Naive_stim_16h_overall	TMEM87B	unconditioned	rs13086367	0.000434846	553
ENSG00000153214	TCM_16h_male	TMEM87B	rs10194496*	unconditioned	0.000355957	137
ENSG00000153214	CD4_Naive_stim_16h_overall	TMEM87B	unconditioned	rs7422195	0.633162	557
ENSG00000153214	CD4_Naive_stim_16h_overall	TMEM87B	rs7422195*	rs13086367	1.46618e-05	127
ENSG00000153214	CD4_Naive_stim_16h_male	TMEM87B	rs7422195*	unconditioned	0.000218433	142
ENSG00000153214	CD4_Naive_stim_16h_overall	TMEM87B	unconditioned	rs17630235	0.000434846	553
ENSG00000153214	TCM_16h_overall	TMEM87B	unconditioned	rs17630235	0.00040244	553
ENSG00000153214	CD4_Naive_stim_16h_overall	TMEM87B	rs7422195*	unconditioned	0.00708478	127
ENSG00000153214	CD4_Naive_stim_16h_overall	TMEM87B	rs7422195*	rs17630235	1.46618e-05	127
ENSG00000153214	TCM_16h_overall	TMEM87B	rs10194496*	rs7422195	0.00991319	125
ENSG00000153214	CD4_Naive_stim_16h_male	TMEM87B	unconditioned	unconditioned	0.263298	689
ENSG00000155849	TN_0h_overall	ELMO1	unconditioned	rs12427846	0.0367084	534
ENSG00000155849	TN_0h_overall	ELMO1	unconditioned	unconditioned	0.0366898	566
ENSG00000155849	CD4_Naive_stim_16h_overall	ELMO1	unconditioned	rs9470361	0.108061	534
ENSG00000155849	CD4_Naive_stim_16h_overall	ELMO1	unconditioned	unconditioned	0.108049	566
ENSG00000155849	CD4_Naive_uns_0h_overall	ELMO1	unconditioned	rs9470361	0.0289536	534
ENSG00000155849	TN_0h_overall	ELMO1	unconditioned	rs9470361	0.0367084	534
ENSG00000155849	CD4_Naive_uns_0h_overall	ELMO1	unconditioned	unconditioned	0.0289192	566
ENSG00000155849	CD4_Naive_uns_0h_overall	ELMO1	unconditioned	rs12427846	0.0289536	534
ENSG00000155849	CD4_Naive_stim_16h_overall	ELMO1	unconditioned	rs12427846	0.108061	534
ENSG00000156171	CD4_Naive_stim_16h_overall	DRAM2	unconditioned	unconditioned	0.484654	1041
ENSG00000156171	CD4_Naive_stim_16h_overall	DRAM2	unconditioned	rs4477469	0.485937	880
ENSG00000156171	CD4_Naive_stim_16h_overall	DRAM2	unconditioned	rs653178	0.485937	880
ENSG00000160284	TCM_5d_overall	SPATC1L	unconditioned	unconditioned	0.00011544	1017
ENSG00000160284	CD4_Memory_stim_16h_overall	SPATC1L	unconditioned	rs6948177	0.0125916	663
ENSG00000160284	TCM_16h_overall	SPATC1L	unconditioned	rs6948177	0.00616145	663
ENSG00000160284	TN_HSP_5d_overall	SPATC1L	unconditioned	rs6066825	0.00431474	663
ENSG00000160284	TCM_5d_overall	SPATC1L	rs915804*	rs2839223	0.00355368	143
ENSG00000160284	TCM_5d_overall	SPATC1L	unconditioned	rs6948177	0.0114633	663
ENSG00000160284	CD4_Naive_stim_5d_overall	SPATC1L	unconditioned	rs2839223	0.000791207	709
ENSG00000160284	CD4_Memory_stim_16h_overall	SPATC1L	rs111313648*	unconditioned	0.00752342	144
ENSG00000160284	CD4_Naive_stim_5d_overall	SPATC1L	unconditioned	unconditioned	0.000790914	1017
ENSG00000160284	TEM_40h_overall	SPATC1L	rs915804*	rs6066825	7.46704e-05	141
ENSG00000160284	TCM_5d_overall	SPATC1L	rs915804*	unconditioned	0.00355561	143
ENSG00000160284	TCM_5d_overall	SPATC1L	rs915804*	rs6948177	8.88044e-05	143
ENSG00000160284	CD4_Memory_stim_16h_overall	SPATC1L	unconditioned	rs2839223	8.73312e-05	709
ENSG00000160284	TCM_16h_overall	SPATC1L	unconditioned	rs6066825	0.00616145	663
ENSG00000160284	TCM_40h_overall	SPATC1L	unconditioned	unconditioned	0.0142384	1017
ENSG00000160284	CD4_Naive_stim_16h_overall	SPATC1L	unconditioned	rs6948177	0.00107579	663
ENSG00000160284	TCM_16h_overall	SPATC1L	unconditioned	unconditioned	0.00121805	1017
ENSG00000160284	CD4_Memory_stim_16h_overall	SPATC1L	unconditioned	rs6066825	0.0125916	663
ENSG00000160284	TCM_40h_overall	SPATC1L	unconditioned	rs6948177	0.00637088	663
ENSG00000160284	CD4_Memory_stim_40h_overall	SPATC1L	rs915804*	rs2839223	0.0203829	142
ENSG00000160284	TCM_5d_overall	SPATC1L	unconditioned	rs6066825	0.0114633	663
ENSG00000160284	TN_cycling_5d_overall	SPATC1L	unconditioned	rs6066825	0.00923353	663
ENSG00000160284	TCM_5d_overall	SPATC1L	rs915804*	rs6066825	8.88044e-05	143
ENSG00000160284	TN_HSP_5d_overall	SPATC1L	unconditioned	rs6948177	0.00431474	663
ENSG00000160284	TCM_16h_overall	SPATC1L	unconditioned	rs2839223	0.00121249	709
ENSG00000160284	TN_cycling_5d_overall	SPATC1L	unconditioned	unconditioned	0.0025203	1017
ENSG00000160284	TN_HSP_5d_overall	SPATC1L	unconditioned	unconditioned	0.00354805	1017
ENSG00000160284	CD4_Memory_stim_40h_overall	SPATC1L	unconditioned	rs6948177	0.00482332	663
ENSG00000160284	TM_ER-stress_40h_overall	SPATC1L	unconditioned	unconditioned	0.000299554	1017
ENSG00000160284	TCM_5d_overall	SPATC1L	unconditioned	rs2839223	0.000115327	709
ENSG00000160284	TCM_40h_overall	SPATC1L	unconditioned	rs6066825	0.00637088	663
ENSG00000160284	TM_ER-stress_40h_overall	SPATC1L	unconditioned	rs6066825	0.00183396	663
ENSG00000160284	TN_5d_overall	SPATC1L	unconditioned	unconditioned	0.00402862	1017
ENSG00000160284	TN_cycling_5d_overall	SPATC1L	unconditioned	rs6948177	0.00923353	663
ENSG00000160284	CD4_Memory_stim_16h_overall	SPATC1L	rs111313648*	rs6948177	7.70234e-05	144
ENSG00000160284	TN_cycling_5d_overall	SPATC1L	unconditioned	rs2839223	0.00266862	709
ENSG00000160284	TEM_LA_overall	SPATC1L	unconditioned	rs6066825	0.005096	663
ENSG00000160284	CD4_Memory_stim_16h_overall	SPATC1L	unconditioned	unconditioned	8.79822e-05	1017
ENSG00000160284	TN_HSP_5d_overall	SPATC1L	unconditioned	rs2839223	0.00354787	709
ENSG00000160284	CD4_Memory_stim_40h_overall	SPATC1L	rs915804*	rs6066825	0.000173674	142
ENSG00000160284	CD4_Memory_stim_40h_overall	SPATC1L	rs915804*	rs6948177	0.000173674	142
ENSG00000160284	CD4_Memory_stim_40h_overall	SPATC1L	unconditioned	rs6066825	0.00482332	663
ENSG00000160284	TCM_40h_overall	SPATC1L	unconditioned	rs2839223	0.0146589	709
ENSG00000160284	TEM_40h_overall	SPATC1L	unconditioned	rs6948177	0.00126983	663
ENSG00000160284	CD4_Memory_stim_16h_overall	SPATC1L	rs111313648*	rs2839223	0.0075193	144
ENSG00000160284	TEM_40h_overall	SPATC1L	rs915804*	rs2839223	0.00540361	141
ENSG00000160284	CD4_Naive_stim_16h_overall	SPATC1L	rs2839160*	unconditioned	0.00701405	141
ENSG00000160284	CD4_Memory_stim_16h_overall	SPATC1L	rs111313648*	rs6066825	7.70234e-05	144
ENSG00000160284	CD4_Naive_stim_40h_overall	SPATC1L	unconditioned	rs2839223	0.00610553	709
ENSG00000160284	TN_40h_overall	SPATC1L	unconditioned	rs6948177	0.00476093	663
ENSG00000160284	TN_40h_overall	SPATC1L	unconditioned	rs6066825	0.00476093	663
ENSG00000160284	TN_40h_overall	SPATC1L	unconditioned	rs2839223	0.00307614	709
ENSG00000160284	TM_ER-stress_40h_overall	SPATC1L	unconditioned	rs2839223	0.000297327	709
ENSG00000160284	TN_5d_overall	SPATC1L	unconditioned	rs6948177	0.00335022	663
ENSG00000160284	TN_cycling_40h_overall	SPATC1L	unconditioned	rs2839223	0.000558241	709
ENSG00000160284	CD4_Memory_stim_40h_overall	SPATC1L	unconditioned	rs2839223	0.00120106	709
ENSG00000160284	CD4_Naive_stim_16h_overall	SPATC1L	rs2839160*	rs6948177	8.44928e-05	141
ENSG00000160284	CD4_Memory_stim_40h_overall	SPATC1L	rs915804*	unconditioned	0.0203939	142
ENSG00000160284	TEM_LA_overall	SPATC1L	unconditioned	rs6948177	0.005096	663
ENSG00000160284	TEM_40h_overall	SPATC1L	unconditioned	unconditioned	0.000227156	1017
ENSG00000160284	CD4_Naive_stim_16h_overall	SPATC1L	unconditioned	rs6066825	0.00107579	663
ENSG00000160284	TN_40h_overall	SPATC1L	unconditioned	unconditioned	0.00284943	1017
ENSG00000160284	TEM_LA_overall	SPATC1L	unconditioned	unconditioned	0.0226706	1017
ENSG00000160284	TEM_40h_overall	SPATC1L	unconditioned	rs2839223	0.000225061	709
ENSG00000160284	TEM_40h_overall	SPATC1L	unconditioned	rs6066825	0.00126983	663
ENSG00000160284	TN_cycling_40h_overall	SPATC1L	unconditioned	rs6948177	0.0129197	663
ENSG00000160284	CD4_Naive_stim_16h_overall	SPATC1L	rs2839160*	rs2839223	0.00701022	141
ENSG00000160284	TEM_40h_overall	SPATC1L	rs915804*	unconditioned	0.00540657	141
ENSG00000160284	TEM_LA_overall	SPATC1L	unconditioned	rs2839223	0.0236946	709
ENSG00000160284	CD4_Naive_stim_16h_overall	SPATC1L	unconditioned	unconditioned	0.00137587	1017
ENSG00000160284	TN_cycling_40h_overall	SPATC1L	unconditioned	rs6066825	0.0129197	663
ENSG00000160284	TEM_40h_overall	SPATC1L	rs915804*	rs6948177	7.46704e-05	141
ENSG00000160284	CD4_Naive_stim_40h_overall	SPATC1L	unconditioned	rs6066825	0.00464813	663
ENSG00000160284	CD4_Naive_stim_40h_overall	SPATC1L	unconditioned	rs6948177	0.00464813	663
ENSG00000160284	TN_IFN_5d_overall	SPATC1L	unconditioned	rs2839223	0.000849126	709
ENSG00000160284	TM_ER-stress_40h_overall	SPATC1L	unconditioned	rs6948177	0.00183396	663
ENSG00000160284	CD4_Naive_stim_5d_overall	SPATC1L	unconditioned	rs6066825	0.0117137	663
ENSG00000160284	CD4_Naive_stim_16h_overall	SPATC1L	unconditioned	rs2839223	0.00137147	709
ENSG00000160284	CD4_Naive_stim_16h_overall	SPATC1L	rs2839160*	rs6066825	8.44928e-05	141
ENSG00000160284	TN_5d_overall	SPATC1L	unconditioned	rs6066825	0.00335022	663
ENSG00000160284	CD4_Naive_stim_5d_overall	SPATC1L	unconditioned	rs6948177	0.0117137	663
ENSG00000160284	TN_cycling_40h_overall	SPATC1L	unconditioned	unconditioned	0.000581477	1017
ENSG00000160284	TN_IFN_5d_overall	SPATC1L	unconditioned	rs6948177	0.011785	663
ENSG00000160284	CD4_Memory_stim_40h_overall	SPATC1L	unconditioned	unconditioned	0.00119899	1017
ENSG00000160284	TN_IFN_5d_overall	SPATC1L	unconditioned	rs6066825	0.011785	663
ENSG00000160284	TN_IFN_5d_overall	SPATC1L	unconditioned	unconditioned	0.0008665	1017
ENSG00000160284	CD4_Naive_stim_40h_overall	SPATC1L	unconditioned	unconditioned	0.00575043	1017
ENSG00000160284	TN_5d_overall	SPATC1L	unconditioned	rs2839223	0.00409605	709
ENSG00000160307	CD4_Naive_uns_0h_overall	S100B	unconditioned	unconditioned	0.000119931	643
ENSG00000160307	CD4_Naive_uns_0h_overall	S100B	unconditioned	rs2964957	0.000454142	344
ENSG00000160307	CD4_Naive_uns_0h_overall	S100B	rs2839363*	unconditioned	0.00121751	59
ENSG00000160307	CD4_Naive_uns_0h_overall	S100B	unconditioned	rs2839223	0.000121376	385
ENSG00000160307	CD4_Naive_uns_0h_overall	S100B	rs2839363*	rs2839223	0.00121685	59
ENSG00000160307	CD4_Naive_uns_0h_overall	S100B	rs2839363*	rs2964957	8.30629e-06	59
ENSG00000160310	TCM_LA_overall	PRMT2	unconditioned	rs2839223*	0.000493441	294
ENSG00000160310	TCM_LA_overall	PRMT2	unconditioned	unconditioned	0.00305404	500
ENSG00000162704	CD4_Naive_uns_0h_male	ARPC5	unconditioned	unconditioned	0.396464	531
ENSG00000162704	CD4_Memory_uns_0h_overall	ARPC5	rs75705092*	rs3768617*	0.00584744	133
ENSG00000162704	CD4_Memory_uns_0h_overall	ARPC5	rs75705092*	unconditioned	0.00734071	133
ENSG00000162704	TN_0h_overall	ARPC5	rs148674237*	unconditioned	0.00810983	138
ENSG00000162704	TEM_0h_overall	ARPC5	unconditioned	rs3768617*	0.474213	394
ENSG00000162704	TEM_0h_overall	ARPC5	rs148674237*	unconditioned	0.00856372	138
ENSG00000162704	CD4_Naive_uns_0h_overall	ARPC5	rs148674237*	rs3768617*	0.00648742	138
ENSG00000162704	CD4_Memory_uns_0h_overall	ARPC5	unconditioned	unconditioned	0.417152	489
ENSG00000162704	TN_0h_male	ARPC5	rs148674237*	unconditioned	0.00172793	148
ENSG00000162704	TN_0h_male	ARPC5	unconditioned	unconditioned	0.397285	531
ENSG00000162704	TEM_0h_overall	ARPC5	rs148674237*	rs3768617*	0.00673889	138
ENSG00000162704	TEM_0h_male	ARPC5	rs148674237*	unconditioned	0.00172733	148
ENSG00000162704	TEM_0h_overall	ARPC5	unconditioned	unconditioned	0.394204	489
ENSG00000162704	TN_0h_overall	ARPC5	unconditioned	rs3768617*	0.501177	394
ENSG00000162704	TN_0h_overall	ARPC5	unconditioned	unconditioned	0.409667	489
ENSG00000162704	TN_0h_overall	ARPC5	rs148674237*	rs3768617*	0.00677356	138
ENSG00000162704	CD4_Memory_uns_0h_overall	ARPC5	unconditioned	rs3768617*	0.508077	394
ENSG00000162704	CD4_Naive_uns_0h_overall	ARPC5	unconditioned	unconditioned	0.398939	489
ENSG00000162704	CD4_Naive_uns_0h_male	ARPC5	rs148674237*	unconditioned	0.00164844	148
ENSG00000162704	CD4_Naive_uns_0h_overall	ARPC5	rs148674237*	unconditioned	0.00807223	138
ENSG00000162704	CD4_Naive_uns_0h_overall	ARPC5	unconditioned	rs3768617*	0.491342	394
ENSG00000162704	TEM_0h_male	ARPC5	unconditioned	unconditioned	0.397486	531
ENSG00000163131	CD4_Naive_uns_0h_overall	CTSS	unconditioned	unconditioned	0.00422483	424
ENSG00000163131	CD4_Naive_stim_5d_overall	CTSS	unconditioned	unconditioned	0.0451923	424
ENSG00000163131	TCM_5d_overall	CTSS	unconditioned	unconditioned	0.0171562	424
ENSG00000163131	TEM_5d_overall	CTSS	unconditioned	unconditioned	0.0186652	424
ENSG00000163131	CD4_Memory_uns_0h_overall	CTSS	unconditioned	unconditioned	0.0222667	424
ENSG00000163131	CD4_Memory_stim_5d_overall	CTSS	unconditioned	unconditioned	0.0963823	424
ENSG00000163599	CD4_Naive_stim_5d_overall	CTLA4	rs3087243*	unconditioned	9.52934e-05	110
ENSG00000163599	TCM_16h_overall	CTLA4	unconditioned	unconditioned	0.0317914	603
ENSG00000163599	CD4_Memory_uns_0h_overall	CTLA4	unconditioned	unconditioned	0.0209608	603
ENSG00000163599	TCM_16h_overall	CTLA4	rs3087243*	unconditioned	0.000102016	107
ENSG00000163599	TN_0h_overall	CTLA4	rs3087243*	unconditioned	0.00010214	106
ENSG00000163599	CD4_Naive_stim_16h_overall	CTLA4	unconditioned	unconditioned	0.0360014	603
ENSG00000163599	CD4_Naive_stim_5d_overall	CTLA4	unconditioned	unconditioned	0.0356121	603
ENSG00000163599	TN_cycling_40h_overall	CTLA4	unconditioned	unconditioned	0.0359468	603
ENSG00000163599	TN_HSP_5d_overall	CTLA4	unconditioned	unconditioned	0.0302612	603
ENSG00000163599	TN_16h_overall	CTLA4	rs3087243*	unconditioned	8.99148e-05	106
ENSG00000163599	TEM_40h_overall	CTLA4	unconditioned	unconditioned	0.0298558	603
ENSG00000163599	TEM_40h_overall	CTLA4	rs3087243*	unconditioned	9.77482e-05	111
ENSG00000163599	TN_cycling_40h_overall	CTLA4	rs3087243*	unconditioned	0.000105527	111
ENSG00000163599	TN_0h_overall	CTLA4	unconditioned	unconditioned	0.0349451	603
ENSG00000163599	TN_NFKB_overall	CTLA4	unconditioned	unconditioned	0.0352735	603
ENSG00000163599	CD4_Memory_stim_5d_overall	CTLA4	unconditioned	unconditioned	0.0152155	603
ENSG00000163599	TN_16h_overall	CTLA4	unconditioned	unconditioned	0.035445	603
ENSG00000163599	CD4_Memory_stim_40h_overall	CTLA4	unconditioned	unconditioned	0.0321764	603
ENSG00000163599	CD4_Memory_stim_40h_overall	CTLA4	rs3087243*	unconditioned	9.42108e-05	111
ENSG00000163599	CD4_Memory_stim_16h_overall	CTLA4	rs3087243*	unconditioned	9.77725e-05	116
ENSG00000163599	CD4_Memory_stim_5d_overall	CTLA4	rs3087243*	unconditioned	0.000106361	110
ENSG00000163599	CD4_Naive_stim_40h_overall	CTLA4	unconditioned	unconditioned	0.0359838	603
ENSG00000163599	TN_HSP_5d_overall	CTLA4	rs3087243*	unconditioned	9.8963e-05	99
ENSG00000163599	CD4_Naive_stim_40h_overall	CTLA4	rs3087243*	unconditioned	0.000100754	111
ENSG00000163599	CD4_Naive_stim_16h_overall	CTLA4	rs3087243*	unconditioned	8.84137e-05	82
ENSG00000163599	TN_NFKB_overall	CTLA4	rs3087243*	unconditioned	9.27575e-05	115
ENSG00000163599	CD4_Memory_stim_16h_overall	CTLA4	unconditioned	unconditioned	0.0349972	603
ENSG00000163599	CD4_Memory_uns_0h_overall	CTLA4	rs3087243*	unconditioned	0.000135917	115
ENSG00000165171	TCM_0h_overall	METTL27	unconditioned	rs11981405	0.785567	246
ENSG00000165171	TCM_0h_overall	METTL27	unconditioned	unconditioned	0.785568	331
ENSG00000165171	nTreg_40h_overall	METTL27	unconditioned	unconditioned	0.729204	331
ENSG00000165171	TCM_0h_overall	METTL27	unconditioned	rs45597035	0.00124526	232
ENSG00000165171	TCM_5d_overall	METTL27	unconditioned	rs45597035	0.00124511	232
ENSG00000165171	TCM_0h_colon	METTL27	unconditioned	unconditioned	0.726027	375
ENSG00000165171	CD4_Memory_uns_0h_colon	METTL27	unconditioned	unconditioned	0.726027	375
ENSG00000165171	CD4_Memory_uns_0h_overall	METTL27	unconditioned	rs45597035	0.00124526	232
ENSG00000165171	nTreg_40h_overall	METTL27	unconditioned	rs11981405	0.729215	246
ENSG00000165171	TCM_5d_overall	METTL27	unconditioned	rs11981405	0.785553	246
ENSG00000165171	nTreg_40h_overall	METTL27	unconditioned	rs45597035	0.00124525	232
ENSG00000165171	TCM_5d_overall	METTL27	unconditioned	unconditioned	0.785555	331
ENSG00000165171	CD4_Memory_uns_0h_overall	METTL27	unconditioned	rs11981405	0.785567	246
ENSG00000165171	CD4_Memory_uns_0h_overall	METTL27	unconditioned	unconditioned	0.785568	331
ENSG00000165171	nTreg_40h_colon	METTL27	unconditioned	unconditioned	0.692385	375
ENSG00000165171	TCM_5d_colon	METTL27	unconditioned	unconditioned	0.72601	375
ENSG00000166140	TN_40h_overall	ZFYVE19	unconditioned	rs35470271*	0.0358018	321
ENSG00000166140	CD4_Naive_stim_40h_overall	ZFYVE19	unconditioned	rs35470271*	0.0352118	321
ENSG00000166140	TEM_40h_overall	ZFYVE19	unconditioned	unconditioned	0.0221967	349
ENSG00000166140	CD4_Naive_stim_40h_overall	ZFYVE19	unconditioned	unconditioned	0.0352058	349
ENSG00000166140	TN_40h_overall	ZFYVE19	unconditioned	unconditioned	0.0357956	349
ENSG00000166140	TN_HSP_5d_overall	ZFYVE19	unconditioned	rs35470271*	0.0346458	321
ENSG00000166140	TN_HSP_5d_overall	ZFYVE19	unconditioned	unconditioned	0.0346408	349
ENSG00000166140	CD4_Memory_stim_40h_overall	ZFYVE19	unconditioned	rs35470271*	0.0351927	321
ENSG00000166140	CD4_Memory_stim_40h_overall	ZFYVE19	unconditioned	unconditioned	0.0351874	349
ENSG00000166140	TEM_40h_overall	ZFYVE19	unconditioned	rs35470271*	0.0222022	321
ENSG00000171103	TN_40h_colon	TRMT61B	rs10174533*	unconditioned	0.00468191	202
ENSG00000171103	CD4_Memory_stim_16h_colon	TRMT61B	unconditioned	unconditioned	0.225015	965
ENSG00000171103	CD4_Naive_stim_40h_colon	TRMT61B	rs12714241*	unconditioned	0.00466733	201
ENSG00000171103	TN_40h_colon	TRMT61B	unconditioned	unconditioned	0.199113	965
ENSG00000171103	CD4_Naive_stim_40h_colon	TRMT61B	unconditioned	unconditioned	0.200986	965
ENSG00000171103	CD4_Memory_stim_16h_colon	TRMT61B	rs57286839*	unconditioned	0.0045464	183
ENSG00000171103	CD4_Memory_stim_16h_proximal	TRMT61B	rs57286839*	unconditioned	0.00250051	183
ENSG00000171103	CD4_Memory_stim_16h_proximal	TRMT61B	unconditioned	unconditioned	0.29962	966
ENSG00000171522	TN_16h_left	PTGER4	unconditioned	rs2860001*	0.0857311	837
ENSG00000171522	TN_16h_left	PTGER4	unconditioned	unconditioned	0.628651	925
ENSG00000171574	CD4_Memory_stim_16h_overall	ZNF584	unconditioned	unconditioned	0.000313632	565
ENSG00000171574	CD4_Memory_stim_16h_rectal	ZNF584	unconditioned	unconditioned	0.223882	592
ENSG00000171574	CD4_Memory_stim_16h_overall	ZNF584	unconditioned	rs8020436	0.000538807	442
ENSG00000171574	CD4_Memory_stim_16h_male	ZNF584	unconditioned	unconditioned	0.0896432	589
ENSG00000171574	CD4_Memory_stim_16h_overall	ZNF584	unconditioned	rs11670192	0.000317421	456
ENSG00000172057	TN_16h_overall	ORMDL3	unconditioned	rs61776719*	0.560543	322
ENSG00000172057	CD4_Memory_stim_16h_overall	ORMDL3	rs12603332*	rs61776719*	0.00383986	166
ENSG00000172057	CD4_Memory_stim_16h_overall	ORMDL3	unconditioned	rs61776719*	0.43802	322
ENSG00000172057	TN_16h_overall	ORMDL3	unconditioned	unconditioned	0.558783	352
ENSG00000172057	TN_16h_overall	ORMDL3	rs56380902*	rs61776719*	0.00200348	154
ENSG00000172057	CD4_Memory_stim_16h_overall	ORMDL3	unconditioned	unconditioned	0.43794	352
ENSG00000172057	CD4_Memory_stim_16h_overall	ORMDL3	rs12603332*	unconditioned	0.00384135	166
ENSG00000172057	TN_16h_overall	ORMDL3	rs56380902*	unconditioned	0.00200474	154
ENSG00000177272	CD4_Memory_stim_5d_overall	KCNA3	unconditioned	rs1265564	0.081418	662
ENSG00000177272	CD4_Memory_stim_5d_overall	KCNA3	unconditioned	unconditioned	0.0812148	808
ENSG00000177272	CD4_Memory_stim_5d_overall	KCNA3	unconditioned	rs7130173	0.081418	662
ENSG00000177272	CD4_Memory_stim_5d_overall	KCNA3	unconditioned	rs4773184	0.081418	662
ENSG00000178381	TEM_40h_overall	ZFAND2A	rs2363279*	rs4968127	0.000151879	161
ENSG00000178381	TN_5d_overall	ZFAND2A	rs79849558*	unconditioned	0.000165343	101
ENSG00000178381	TN_cycling_40h_overall	ZFAND2A	unconditioned	rs4968127	0.0419561	637
ENSG00000178381	TN_cycling_40h_overall	ZFAND2A	unconditioned	rs2735940	0.0419561	637
ENSG00000178381	CD4_Memory_stim_16h_overall	ZFAND2A	unconditioned	unconditioned	0.0456303	678
ENSG00000178381	TN_5d_overall	ZFAND2A	unconditioned	rs4968127	0.0469446	637
ENSG00000178381	TN_16h_overall	ZFAND2A	rs1880295*	rs73975588	0.000183074	141
ENSG00000178381	TN_16h_overall	ZFAND2A	unconditioned	unconditioned	0.0426787	678
ENSG00000178381	TN_cycling_40h_overall	ZFAND2A	rs7806746*	unconditioned	0.00016189	162
ENSG00000178381	TN_cycling_40h_overall	ZFAND2A	rs7806746*	rs4968127	0.000161863	162
ENSG00000178381	CD4_Memory_stim_16h_overall	ZFAND2A	unconditioned	rs2735940	0.0456749	637
ENSG00000178381	TN_cycling_40h_overall	ZFAND2A	unconditioned	rs73975588	0.0419561	637
ENSG00000178381	TN_5d_overall	ZFAND2A	rs79849558*	rs73975588	0.000165271	101
ENSG00000178381	TN_cycling_40h_overall	ZFAND2A	unconditioned	unconditioned	0.0419155	678
ENSG00000178381	TEM_40h_overall	ZFAND2A	rs2363279*	rs2735940	0.000151879	161
ENSG00000178381	TEM_40h_overall	ZFAND2A	unconditioned	rs73975588	0.0402744	637
ENSG00000178381	TN_16h_overall	ZFAND2A	unconditioned	rs73975588	0.0427197	637
ENSG00000178381	CD4_Memory_stim_16h_overall	ZFAND2A	rs6945636*	rs4968127	0.000218795	109
ENSG00000178381	TEM_40h_overall	ZFAND2A	rs2363279*	rs73975588	0.000151879	161
ENSG00000178381	TEM_40h_overall	ZFAND2A	unconditioned	unconditioned	0.0402361	678
ENSG00000178381	TEM_40h_overall	ZFAND2A	rs2363279*	unconditioned	0.000151904	161
ENSG00000178381	CD4_Memory_stim_16h_overall	ZFAND2A	rs6945636*	rs2735940	0.000218795	109
ENSG00000178381	CD4_Memory_stim_16h_overall	ZFAND2A	unconditioned	rs73975588	0.0456749	637
ENSG00000178381	TN_cycling_40h_overall	ZFAND2A	rs7806746*	rs73975588	0.000161863	162
ENSG00000178381	TN_16h_overall	ZFAND2A	unconditioned	rs4968127	0.0427197	637
ENSG00000178381	TN_16h_overall	ZFAND2A	rs1880295*	rs2735940	0.000183074	141
ENSG00000178381	TN_16h_overall	ZFAND2A	unconditioned	rs2735940	0.0427197	637
ENSG00000178381	TN_5d_overall	ZFAND2A	unconditioned	unconditioned	0.0469	678
ENSG00000178381	CD4_Memory_stim_16h_overall	ZFAND2A	rs6945636*	unconditioned	0.000218878	109
ENSG00000178381	CD4_Memory_stim_16h_overall	ZFAND2A	rs6945636*	rs73975588	0.000218795	109
ENSG00000178381	TN_5d_overall	ZFAND2A	rs79849558*	rs2735940	0.000165271	101
ENSG00000178381	TEM_40h_overall	ZFAND2A	unconditioned	rs4968127	0.0402744	637
ENSG00000178381	TN_cycling_40h_overall	ZFAND2A	rs7806746*	rs2735940	0.000161863	162
ENSG00000178381	TN_16h_overall	ZFAND2A	rs1880295*	rs4968127	0.000183074	141
ENSG00000178381	TN_5d_overall	ZFAND2A	unconditioned	rs73975588	0.0469446	637
ENSG00000178381	TN_5d_overall	ZFAND2A	rs79849558*	rs4968127	0.000165271	101
ENSG00000178381	TN_16h_overall	ZFAND2A	rs1880295*	unconditioned	0.000183129	141
ENSG00000178381	TN_5d_overall	ZFAND2A	unconditioned	rs2735940	0.0469446	637
ENSG00000178381	TEM_40h_overall	ZFAND2A	unconditioned	rs2735940	0.0402744	637
ENSG00000178381	CD4_Memory_stim_16h_overall	ZFAND2A	unconditioned	rs4968127	0.0456749	637
ENSG00000180902	TN_40h_overall	D2HGDH	rs35350837*	unconditioned	1.53581e-05	61
ENSG00000180902	TN_cycling_40h_overall	D2HGDH	rs35350837*	unconditioned	2.17058e-05	62
ENSG00000180902	TN_cycling_40h_overall	D2HGDH	unconditioned	unconditioned	0.0814921	345
ENSG00000180902	TN_40h_overall	D2HGDH	unconditioned	unconditioned	0.0716214	345
ENSG00000181929	TEM_5d_overall	PRKAG1	rs7296288*	rs6020486	0.000139097	73
ENSG00000181929	TEM_5d_overall	PRKAG1	rs7296288*	rs913671	0.000139097	73
ENSG00000181929	TEM_5d_overall	PRKAG1	unconditioned	rs6020486	0.0912922	358
ENSG00000181929	TEM_5d_overall	PRKAG1	rs7296288*	rs6091213	0.000139097	73
ENSG00000181929	TEM_5d_overall	PRKAG1	unconditioned	rs913671	0.0912922	358
ENSG00000181929	TEM_5d_overall	PRKAG1	unconditioned	rs6091213	0.0912922	358
ENSG00000181929	TEM_5d_overall	PRKAG1	unconditioned	unconditioned	0.0911661	428
ENSG00000181929	TEM_5d_overall	PRKAG1	rs7296288*	unconditioned	0.00013915	73
ENSG00000182196	CD4_Memory_stim_5d_colon	ARL6IP4	unconditioned	unconditioned	0.436351	29
ENSG00000182196	TEM_5d_colon	ARL6IP4	unconditioned	unconditioned	0.430595	29
ENSG00000182362	CD4_Memory_stim_40h_overall	YBEY	unconditioned	unconditioned	0.0211208	984
ENSG00000182362	CD4_Memory_stim_40h_overall	YBEY	unconditioned	rs2839223	0.0214884	638
ENSG00000182362	CD4_Memory_stim_40h_overall	YBEY	unconditioned	rs6948177	0.00058661	590
ENSG00000182362	CD4_Memory_stim_40h_overall	YBEY	unconditioned	rs6066825	0.00058661	590
ENSG00000182472	CD4_Memory_stim_5d_colon	CAPN12	unconditioned	unconditioned	0.0309223	622
ENSG00000182472	CD4_Memory_stim_5d_overall	CAPN12	unconditioned	rs130651	0.0218744	405
ENSG00000182472	CD4_Memory_stim_5d_overall	CAPN12	unconditioned	unconditioned	0.0186567	563
ENSG00000182472	CD4_Naive_stim_5d_overall	CAPN12	unconditioned	unconditioned	0.0239166	563
ENSG00000182472	CD4_Naive_stim_5d_overall	CAPN12	unconditioned	rs130651	0.0251375	405
ENSG00000182472	CD4_Naive_stim_5d_overall	CAPN12	unconditioned	rs10062538	0.0251375	405
ENSG00000182472	CD4_Memory_stim_5d_overall	CAPN12	unconditioned	rs10062538	0.0218744	405
ENSG00000183386	TCM_5d_overall	FHL3	unconditioned	unconditioned	0.98013	507
ENSG00000183386	TN_cycling_5d_overall	FHL3	rs28673728*	unconditioned	0.00751559	88
ENSG00000183386	TN_16h_overall	FHL3	unconditioned	unconditioned	0.949093	507
ENSG00000183386	CD4_Memory_stim_16h_colon	FHL3	rs4360494*	unconditioned	7.91496e-05	105
ENSG00000183386	TN_40h_male	FHL3	unconditioned	unconditioned	0.919289	576
ENSG00000183386	TN_cycling_5d_overall	FHL3	unconditioned	unconditioned	0.0605893	507
ENSG00000183386	TN_cycling_40h_colon	FHL3	rs4360494*	unconditioned	7.93405e-05	112
ENSG00000183386	TN_cycling_40h_colon	FHL3	unconditioned	unconditioned	0.768133	574
ENSG00000183386	TCM_0h_overall	FHL3	unconditioned	unconditioned	0.975214	507
ENSG00000183386	CD4_Memory_stim_5d_colon	FHL3	rs4360494*	unconditioned	0.000116255	112
ENSG00000183386	TEM_40h_male	FHL3	unconditioned	unconditioned	0.919284	576
ENSG00000183386	TCM_16h_colon	FHL3	rs4360494*	unconditioned	7.16745e-05	112
ENSG00000183386	CD4_Memory_stim_5d_overall	FHL3	unconditioned	unconditioned	0.97556	507
ENSG00000183386	CD4_Memory_uns_0h_overall	FHL3	unconditioned	unconditioned	0.979471	507
ENSG00000183386	CD4_Naive_stim_16h_colon	FHL3	rs4360494*	unconditioned	8.38109e-05	110
ENSG00000183386	TCM_0h_colon	FHL3	unconditioned	unconditioned	0.77078	574
ENSG00000183386	CD4_Memory_stim_5d_colon	FHL3	unconditioned	unconditioned	0.770343	574
ENSG00000183386	TN_HSP_5d_colon	FHL3	unconditioned	unconditioned	0.741579	574
ENSG00000183386	TEM_40h_overall	FHL3	unconditioned	unconditioned	0.980132	507
ENSG00000183386	CD4_Naive_stim_5d_overall	FHL3	unconditioned	unconditioned	0.980112	507
ENSG00000183386	TN_HSP_5d_colon	FHL3	rs4360494*	unconditioned	8.73878e-05	113
ENSG00000183386	TN_cycling_5d_overall	FHL3	rs28673728*	rs61776719*	1.66116e-05	86
ENSG00000183386	TEM_40h_colon	FHL3	rs4360494*	unconditioned	7.18373e-05	112
ENSG00000183386	CD4_Naive_stim_40h_male	FHL3	unconditioned	unconditioned	0.91914	576
ENSG00000183386	CD4_Memory_stim_40h_overall	FHL3	unconditioned	unconditioned	0.980135	507
ENSG00000183386	TCM_16h_colon	FHL3	unconditioned	unconditioned	0.787826	574
ENSG00000183386	TN_HSP_5d_overall	FHL3	unconditioned	unconditioned	0.967814	507
ENSG00000183386	TN_5d_overall	FHL3	unconditioned	unconditioned	0.972796	507
ENSG00000183386	TCM_16h_overall	FHL3	unconditioned	unconditioned	0.979487	507
ENSG00000183386	TN_cycling_5d_overall	FHL3	unconditioned	rs61776719*	0.000418061	443
ENSG00000183386	CD4_Memory_uns_0h_male	FHL3	unconditioned	unconditioned	0.918025	576
ENSG00000183386	TN_16h_colon	FHL3	unconditioned	unconditioned	0.67472	574
ENSG00000183386	CD4_Naive_stim_5d_colon	FHL3	unconditioned	unconditioned	0.790519	574
ENSG00000183386	TN_HSP_5d_male	FHL3	unconditioned	unconditioned	0.894494	576
ENSG00000183386	TN_16h_colon	FHL3	rs4360494*	unconditioned	8.29129e-05	109
ENSG00000183386	TN_40h_overall	FHL3	unconditioned	unconditioned	0.980134	507
ENSG00000183386	TEM_40h_colon	FHL3	unconditioned	unconditioned	0.790613	574
ENSG00000183386	CD4_Memory_uns_0h_colon	FHL3	rs4360494*	unconditioned	8.16866e-05	112
ENSG00000183386	TCM_0h_colon	FHL3	rs4360494*	unconditioned	7.5868e-05	112
ENSG00000183386	CD4_Memory_stim_16h_overall	FHL3	unconditioned	unconditioned	0.980135	507
ENSG00000183386	TCM_5d_colon	FHL3	rs4360494*	unconditioned	7.77368e-05	113
ENSG00000183386	CD4_Memory_stim_16h_colon	FHL3	unconditioned	unconditioned	0.790628	574
ENSG00000183386	CD4_Naive_stim_16h_colon	FHL3	unconditioned	unconditioned	0.422763	574
ENSG00000183386	TN_5d_colon	FHL3	rs4360494*	unconditioned	0.000158441	113
ENSG00000183386	CD4_Memory_stim_40h_colon	FHL3	rs4360494*	unconditioned	6.86466e-05	112
ENSG00000183386	CD4_Memory_stim_40h_colon	FHL3	unconditioned	unconditioned	0.790628	574
ENSG00000183386	TN_cycling_40h_overall	FHL3	unconditioned	unconditioned	0.974885	507
ENSG00000183386	CD4_Naive_stim_16h_overall	FHL3	unconditioned	unconditioned	0.833458	507
ENSG00000183386	CD4_Memory_stim_16h_male	FHL3	unconditioned	unconditioned	0.919291	576
ENSG00000183386	TCM_5d_colon	FHL3	unconditioned	unconditioned	0.790608	574
ENSG00000183386	CD4_Naive_stim_40h_overall	FHL3	unconditioned	unconditioned	0.980059	507
ENSG00000183386	TN_5d_colon	FHL3	unconditioned	unconditioned	0.75906	574
ENSG00000183386	CD4_Naive_stim_5d_colon	FHL3	rs4360494*	unconditioned	0.000114139	117
ENSG00000183386	CD4_Naive_stim_40h_colon	FHL3	rs4360494*	unconditioned	8.1422e-05	114
ENSG00000183386	CD4_Naive_stim_40h_colon	FHL3	unconditioned	unconditioned	0.790318	574
ENSG00000183386	TCM_0h_male	FHL3	unconditioned	unconditioned	0.909515	576
ENSG00000183386	TN_40h_colon	FHL3	unconditioned	unconditioned	0.790624	574
ENSG00000183386	CD4_Memory_uns_0h_colon	FHL3	unconditioned	unconditioned	0.78805	574
ENSG00000183386	TN_40h_colon	FHL3	rs4360494*	unconditioned	7.12077e-05	114
ENSG00000184752	TCM_16h_overall	NDUFA12	rs10859814*	rs280097*	0.000161784	121
ENSG00000184752	TEM_LA_overall	NDUFA12	rs6538588*	unconditioned	0.000318662	122
ENSG00000184752	TCM_16h_overall	NDUFA12	unconditioned	rs280097*	0.137152	833
ENSG00000184752	TEM_40h_overall	NDUFA12	rs10859814*	rs280097*	0.000120785	127
ENSG00000184752	TCM_16h_overall	NDUFA12	rs10859814*	unconditioned	0.000161842	121
ENSG00000184752	TN_0h_overall	NDUFA12	unconditioned	rs280097*	0.129126	833
ENSG00000184752	CD4_Naive_uns_0h_overall	NDUFA12	unconditioned	rs280097*	0.130398	833
ENSG00000184752	CD4_Naive_stim_40h_overall	NDUFA12	rs10859814*	rs280097*	0.00163702	126
ENSG00000184752	CD4_Memory_uns_0h_overall	NDUFA12	rs10859814*	rs280097*	0.00139166	125
ENSG00000184752	TEM_LA_overall	NDUFA12	unconditioned	rs280097*	0.155181	833
ENSG00000184752	CD4_Naive_uns_0h_overall	NDUFA12	rs10859814*	rs280097*	0.00237105	122
ENSG00000184752	TEM_40h_overall	NDUFA12	unconditioned	rs280097*	0.129514	833
ENSG00000184752	TCM_16h_overall	NDUFA12	unconditioned	unconditioned	0.136412	1169
ENSG00000184752	TCM_LA_overall	NDUFA12	unconditioned	rs280097*	0.14266	833
ENSG00000184752	TEM_LA_overall	NDUFA12	rs6538588*	rs280097*	0.000318581	122
ENSG00000184752	TEM_16h_overall	NDUFA12	unconditioned	unconditioned	0.179795	1169
ENSG00000184752	CD4_Naive_stim_40h_overall	NDUFA12	rs10859814*	unconditioned	0.00163759	126
ENSG00000184752	CD4_Naive_stim_16h_overall	NDUFA12	rs10859814*	unconditioned	0.000245476	122
ENSG00000184752	TCM_0h_overall	NDUFA12	rs10859814*	unconditioned	0.00130693	125
ENSG00000184752	CD4_Naive_uns_0h_overall	NDUFA12	unconditioned	unconditioned	0.129708	1169
ENSG00000184752	TEM_40h_overall	NDUFA12	unconditioned	unconditioned	0.128827	1169
ENSG00000184752	TEM_HLApositive_40h_overall	NDUFA12	unconditioned	unconditioned	0.156538	1169
ENSG00000184752	CD4_Memory_uns_0h_overall	NDUFA12	unconditioned	unconditioned	0.155774	1169
ENSG00000184752	CD4_Naive_uns_0h_overall	NDUFA12	rs10859814*	unconditioned	0.00237188	122
ENSG00000184752	TN_IFN_5d_overall	NDUFA12	rs10859814*	unconditioned	0.000264312	132
ENSG00000184752	TEM_HLApositive_40h_overall	NDUFA12	unconditioned	rs280097*	0.157347	833
ENSG00000184752	CD4_Naive_stim_40h_overall	NDUFA12	unconditioned	unconditioned	0.128442	1169
ENSG00000184752	TCM_0h_overall	NDUFA12	rs10859814*	rs280097*	0.00130646	125
ENSG00000184752	TCM_LA_overall	NDUFA12	unconditioned	unconditioned	0.141907	1169
ENSG00000184752	CD4_Naive_stim_16h_overall	NDUFA12	unconditioned	unconditioned	0.128453	1169
ENSG00000184752	TCM_0h_overall	NDUFA12	unconditioned	unconditioned	0.128442	1169
ENSG00000184752	TEM_0h_overall	NDUFA12	unconditioned	unconditioned	0.137458	1169
ENSG00000184752	TN_40h_overall	NDUFA12	rs6538588*	unconditioned	0.000218753	126
ENSG00000184752	TEM_40h_overall	NDUFA12	rs10859814*	unconditioned	0.000120821	127
ENSG00000184752	CD4_Memory_uns_0h_overall	NDUFA12	rs10859814*	unconditioned	0.00139216	125
ENSG00000184752	CD4_Memory_stim_16h_overall	NDUFA12	rs11613607*	unconditioned	0.000419509	122
ENSG00000184752	TN_cycling_40h_overall	NDUFA12	unconditioned	unconditioned	0.135087	1169
ENSG00000184752	CD4_Memory_stim_16h_overall	NDUFA12	unconditioned	rs280097*	0.129124	833
ENSG00000184752	TM_ER-stress_40h_overall	NDUFA12	unconditioned	rs280097*	0.152083	833
ENSG00000184752	TEM_16h_overall	NDUFA12	unconditioned	rs280097*	0.180684	833
ENSG00000184752	nTreg_0h_overall	NDUFA12	unconditioned	rs280097*	0.174593	833
ENSG00000184752	TN_5d_overall	NDUFA12	unconditioned	unconditioned	0.128458	1169
ENSG00000184752	nTreg_0h_overall	NDUFA12	rs6538588*	unconditioned	0.000278403	127
ENSG00000184752	TN_16h_overall	NDUFA12	unconditioned	rs280097*	0.149219	833
ENSG00000184752	CD4_Naive_stim_16h_overall	NDUFA12	rs10859814*	rs280097*	0.000245391	122
ENSG00000184752	CD4_Naive_stim_16h_overall	NDUFA12	unconditioned	rs280097*	0.129136	833
ENSG00000184752	CD4_Memory_stim_16h_overall	NDUFA12	rs11613607*	rs280097*	0.000419379	122
ENSG00000184752	TN_IFN_40h_overall	NDUFA12	unconditioned	rs280097*	0.132318	833
ENSG00000184752	CD4_Memory_uns_0h_overall	NDUFA12	unconditioned	rs280097*	0.156697	833
ENSG00000184752	TN_IFN_40h_overall	NDUFA12	rs10859814*	unconditioned	0.000370675	122
ENSG00000184752	TEM_5d_overall	NDUFA12	unconditioned	rs280097*	0.175574	833
ENSG00000184752	nTreg_0h_overall	NDUFA12	unconditioned	unconditioned	0.173742	1169
ENSG00000184752	TN_IFN_5d_overall	NDUFA12	unconditioned	unconditioned	0.128486	1169
ENSG00000184752	TEM_HLApositive_40h_overall	NDUFA12	rs10859814*	unconditioned	0.000131378	127
ENSG00000184752	CD4_Memory_stim_40h_overall	NDUFA12	unconditioned	rs280097*	0.129124	833
ENSG00000184752	TN_HSP_5d_overall	NDUFA12	unconditioned	unconditioned	0.136704	1169
ENSG00000184752	nTreg_0h_overall	NDUFA12	rs6538588*	rs280097*	0.000278331	127
ENSG00000184752	CD4_Naive_stim_5d_overall	NDUFA12	unconditioned	rs280097*	0.129125	833
ENSG00000184752	TCM_5d_overall	NDUFA12	unconditioned	unconditioned	0.0624705	1169
ENSG00000184752	TN_0h_overall	NDUFA12	rs6538588*	unconditioned	0.000400267	122
ENSG00000184752	TEM_LA_overall	NDUFA12	unconditioned	unconditioned	0.154374	1169
ENSG00000184752	CD4_Memory_stim_16h_overall	NDUFA12	unconditioned	unconditioned	0.128442	1169
ENSG00000184752	TN_0h_overall	NDUFA12	rs6538588*	rs280097*	0.000400165	122
ENSG00000184752	TN_40h_overall	NDUFA12	unconditioned	rs280097*	0.129124	833
ENSG00000184752	TM_ER-stress_40h_overall	NDUFA12	unconditioned	unconditioned	0.151363	1169
ENSG00000184752	CD4_Memory_stim_5d_overall	NDUFA12	unconditioned	unconditioned	0.129009	1169
ENSG00000184752	TN_IFN_5d_overall	NDUFA12	unconditioned	rs280097*	0.129169	833
ENSG00000184752	CD4_Naive_stim_5d_overall	NDUFA12	rs10859814*	rs280097*	0.000149333	122
ENSG00000184752	TN_cycling_40h_overall	NDUFA12	rs10859814*	unconditioned	0.000506783	127
ENSG00000184752	CD4_Naive_stim_5d_overall	NDUFA12	rs10859814*	unconditioned	0.000149399	122
ENSG00000184752	TEM_HLApositive_40h_overall	NDUFA12	rs10859814*	rs280097*	0.000131338	127
ENSG00000184752	TN_5d_overall	NDUFA12	rs10859814*	rs280097*	0.000170151	117
ENSG00000184752	TEM_0h_overall	NDUFA12	unconditioned	rs280097*	0.138181	833
ENSG00000184752	TN_0h_overall	NDUFA12	unconditioned	unconditioned	0.128443	1169
ENSG00000184752	TN_IFN_40h_overall	NDUFA12	unconditioned	unconditioned	0.131618	1169
ENSG00000184752	TN_40h_overall	NDUFA12	rs6538588*	rs280097*	0.000218694	126
ENSG00000184752	TN_IFN_40h_overall	NDUFA12	rs10859814*	rs280097*	0.000370548	122
ENSG00000184752	TCM_5d_overall	NDUFA12	unconditioned	rs280097*	0.0627825	833
ENSG00000184752	TCM_5d_overall	NDUFA12	rs10859814*	unconditioned	0.000145111	132
ENSG00000184752	TCM_40h_overall	NDUFA12	unconditioned	rs280097*	0.129124	833
ENSG00000184752	CD4_Memory_stim_5d_overall	NDUFA12	rs10859814*	unconditioned	0.000126921	135
ENSG00000184752	CD4_Naive_stim_5d_overall	NDUFA12	unconditioned	unconditioned	0.128442	1169
ENSG00000184752	CD4_Memory_stim_40h_overall	NDUFA12	unconditioned	unconditioned	0.128442	1169
ENSG00000184752	TN_cycling_40h_overall	NDUFA12	rs10859814*	rs280097*	0.000506606	127
ENSG00000184752	CD4_Memory_stim_40h_overall	NDUFA12	rs10859814*	rs280097*	0.000158506	126
ENSG00000184752	TCM_5d_overall	NDUFA12	rs10859814*	rs280097*	0.000145071	132
ENSG00000184752	TN_40h_overall	NDUFA12	unconditioned	unconditioned	0.128442	1169
ENSG00000184752	TEM_0h_overall	NDUFA12	rs6538588*	rs280097*	0.000588286	130
ENSG00000184752	TN_5d_overall	NDUFA12	unconditioned	rs280097*	0.129141	833
ENSG00000184752	TEM_0h_overall	NDUFA12	rs6538588*	unconditioned	0.00058841	130
ENSG00000184752	CD4_Memory_stim_5d_overall	NDUFA12	rs10859814*	rs280097*	0.000126882	135
ENSG00000184752	TN_cycling_40h_overall	NDUFA12	unconditioned	rs280097*	0.135809	833
ENSG00000184752	TCM_40h_overall	NDUFA12	rs10859814*	rs280097*	0.000288382	127
ENSG00000184752	TN_cycling_5d_overall	NDUFA12	unconditioned	rs280097*	0.186837	833
ENSG00000184752	CD4_Memory_stim_5d_overall	NDUFA12	unconditioned	rs280097*	0.129696	833
ENSG00000184752	TCM_0h_overall	NDUFA12	unconditioned	rs280097*	0.129124	833
ENSG00000184752	CD4_Memory_stim_40h_overall	NDUFA12	rs10859814*	unconditioned	0.000158556	126
ENSG00000184752	TEM_5d_overall	NDUFA12	rs10859814*	rs280097*	0.00013033	132
ENSG00000184752	TN_HSP_5d_overall	NDUFA12	unconditioned	rs280097*	0.137429	833
ENSG00000184752	TEM_5d_overall	NDUFA12	unconditioned	unconditioned	0.174734	1169
ENSG00000184752	CD4_Naive_stim_40h_overall	NDUFA12	unconditioned	rs280097*	0.129124	833
ENSG00000184752	TN_HSP_5d_overall	NDUFA12	rs10859814*	unconditioned	0.000135631	128
ENSG00000184752	TN_HSP_5d_overall	NDUFA12	rs10859814*	rs280097*	0.000135571	128
ENSG00000184752	TEM_5d_overall	NDUFA12	rs10859814*	unconditioned	0.000130374	132
ENSG00000184752	TN_IFN_5d_overall	NDUFA12	rs10859814*	rs280097*	0.00026422	132
ENSG00000184752	TCM_40h_overall	NDUFA12	rs10859814*	unconditioned	0.00028848	127
ENSG00000184752	TN_cycling_5d_overall	NDUFA12	rs10859814*	unconditioned	0.000174097	128
ENSG00000184752	TN_16h_overall	NDUFA12	unconditioned	unconditioned	0.14846	1169
ENSG00000184752	TN_5d_overall	NDUFA12	rs10859814*	unconditioned	0.00017022	117
ENSG00000184752	TN_cycling_5d_overall	NDUFA12	unconditioned	unconditioned	0.185942	1169
ENSG00000184752	TN_cycling_5d_overall	NDUFA12	rs10859814*	rs280097*	0.000174033	128
ENSG00000184752	TCM_40h_overall	NDUFA12	unconditioned	unconditioned	0.128442	1169
ENSG00000185627	TCM_16h_colon	PSMD13	unconditioned	unconditioned	0.397737	456
ENSG00000187045	TEM_5d_overall	TMPRSS6	rs4328728*	rs12427846*	5.95285e-05	192
ENSG00000187045	TEM_5d_overall	TMPRSS6	unconditioned	unconditioned	0.0395632	784
ENSG00000187045	CD4_Memory_stim_40h_overall	TMPRSS6	unconditioned	unconditioned	0.0371997	784
ENSG00000187045	CD4_Memory_stim_40h_overall	TMPRSS6	rs1421312*	unconditioned	7.57121e-05	192
ENSG00000187045	TEM_5d_overall	TMPRSS6	rs4328728*	unconditioned	5.95381e-05	192
ENSG00000187045	TCM_5d_overall	TMPRSS6	rs2543511*	unconditioned	7.35889e-05	192
ENSG00000187045	TCM_5d_overall	TMPRSS6	unconditioned	unconditioned	0.0360679	784
ENSG00000187045	TCM_5d_overall	TMPRSS6	unconditioned	rs12427846*	0.0361315	739
ENSG00000187045	CD4_Memory_stim_40h_overall	TMPRSS6	unconditioned	rs12427846*	0.037265	739
ENSG00000187045	TCM_5d_overall	TMPRSS6	rs2543511*	rs12427846*	7.35761e-05	192
ENSG00000187045	TEM_5d_overall	TMPRSS6	unconditioned	rs12427846*	0.0396326	739
ENSG00000187045	CD4_Memory_stim_40h_overall	TMPRSS6	rs1421312*	rs12427846*	7.56984e-05	192
ENSG00000188186	CD4_Naive_stim_5d_overall	LAMTOR4	unconditioned	rs2527927*	0.000576636	400
ENSG00000188186	CD4_Naive_stim_5d_overall	LAMTOR4	unconditioned	unconditioned	0.0143573	448
ENSG00000189403	TCM_0h_overall	HMGB1	rs2149851*	rs3873388	1.44487e-05	102
ENSG00000189403	TCM_0h_overall	HMGB1	rs2149851*	unconditioned	1.44489e-05	102
ENSG00000189403	TCM_0h_overall	HMGB1	rs2149851*	rs130068	1.44487e-05	102
ENSG00000189403	TCM_0h_overall	HMGB1	unconditioned	unconditioned	0.0612065	445
ENSG00000189403	TCM_0h_overall	HMGB1	unconditioned	rs130068	0.0613469	345
ENSG00000189403	TCM_0h_overall	HMGB1	unconditioned	rs3873388	0.0613469	345
ENSG00000196126	T_ER-stress_5d_colon	HLA-DRB1	rs4577793*	rs9271695*	0.00222587	559
ENSG00000196126	CD4_Naive_stim_5d_overall	HLA-DRB1	rs17843658*	rs2293582	0.00134341	402
ENSG00000196126	TM_ER-stress_40h_overall	HLA-DRB1	unconditioned	unconditioned	0.791991	3751
ENSG00000196126	T_ER-stress_5d_colon	HLA-DRB1	unconditioned	unconditioned	0.757519	4491
ENSG00000196126	TM_ER-stress_40h_overall	HLA-DRB1	rs17843604*	rs2293582	0.00200427	396
ENSG00000196126	TN_0h_colon	HLA-DRB1	rs17843658*	unconditioned	0.0130959	550
ENSG00000196126	TM_ER-stress_40h_overall	HLA-DRB1	rs17843604*	rs16969816	0.00200427	396
ENSG00000196126	T_ER-stress_5d_left	HLA-DRB1	rs4577793*	rs9271695*	0.00346219	559
ENSG00000196126	T_ER-stress_5d_left	HLA-DRB1	rs4577793*	unconditioned	0.411058	559
ENSG00000196126	TM_ER-stress_40h_overall	HLA-DRB1	rs17843604*	rs112886967	0.0497647	396
ENSG00000196126	CD4_Naive_stim_5d_overall	HLA-DRB1	rs17843658*	rs112886967	0.01674	402
ENSG00000196126	CD4_Naive_stim_5d_overall	HLA-DRB1	rs17843658*	rs16969816	0.00134341	402
ENSG00000196126	TN_0h_rectal	HLA-DRB1	rs17843658*	rs9271367*	0.00310973	550
ENSG00000196126	TM_ER-stress_40h_overall	HLA-DRB1	rs17843604*	rs3129713	0.00436875	396
ENSG00000196126	TN_0h_colon	HLA-DRB1	unconditioned	rs9271695*	0.000126887	3761
ENSG00000196126	T_ER-stress_5d_left	HLA-DRB1	unconditioned	unconditioned	0.760412	4483
ENSG00000196126	TM_ER-stress_40h_overall	HLA-DRB1	rs17843604*	rs4308604	0.000472593	396
ENSG00000196126	TM_ER-stress_40h_overall	HLA-DRB1	rs17843604*	rs9271770	0.00546992	396
ENSG00000196126	CD4_Naive_stim_5d_overall	HLA-DRB1	unconditioned	unconditioned	0.470553	3751
ENSG00000196126	T_ER-stress_5d_distal	HLA-DRB1	rs4577793*	unconditioned	0.207443	557
ENSG00000196126	T_ER-stress_5d_distal	HLA-DRB1	unconditioned	rs9271695*	0.000989133	3758
ENSG00000196126	TEM_0h_overall	HLA-DRB1	unconditioned	rs4308604	0.000269258	3252
ENSG00000196126	T_ER-stress_5d_colon	HLA-DRB1	rs4577793*	unconditioned	0.0298471	559
ENSG00000196126	TN_0h_colon	HLA-DRB1	unconditioned	unconditioned	0.00174165	4491
ENSG00000196126	TN_0h_colon	HLA-DRB1	rs17843658*	rs9271695*	0.00476928	550
ENSG00000196126	CD4_Naive_stim_5d_overall	HLA-DRB1	rs17843658*	rs9271770	0.016242	402
ENSG00000196126	TM_ER-stress_40h_overall	HLA-DRB1	rs17843604*	rs3667	0.0367941	396
ENSG00000196126	TM_ER-stress_40h_overall	HLA-DRB1	rs17843604*	rs411326	0.0200608	396
ENSG00000196126	CD4_Naive_stim_5d_overall	HLA-DRB1	unconditioned	rs16969816	8.19998e-05	3225
ENSG00000196126	TM_ER-stress_40h_overall	HLA-DRB1	rs17843604*	unconditioned	0.057735	396
ENSG00000196126	T_ER-stress_5d_distal	HLA-DRB1	unconditioned	unconditioned	0.748918	4488
ENSG00000196126	T_ER-stress_5d_distal	HLA-DRB1	rs4577793*	rs9271695*	0.000538262	559
ENSG00000196126	T_ER-stress_5d_male	HLA-DRB1	unconditioned	unconditioned	0.75637	4480
ENSG00000196126	CD4_Naive_stim_5d_overall	HLA-DRB1	rs17843658*	rs3129713	0.00226999	402
ENSG00000196126	CD4_Naive_stim_5d_overall	HLA-DRB1	rs17843658*	rs3667	0.0236484	402
ENSG00000196126	CD4_Naive_stim_5d_overall	HLA-DRB1	rs17843658*	rs411326	0.00473426	402
ENSG00000196126	CD4_Naive_stim_5d_overall	HLA-DRB1	rs17843658*	rs4308604	0.000379807	402
ENSG00000196126	TM_ER-stress_40h_distal	HLA-DRB1	unconditioned	unconditioned	0.842295	4488
ENSG00000196126	TN_0h_rectal	HLA-DRB1	unconditioned	rs9271367*	0.000759905	3765
ENSG00000196126	TN_cycling_40h_rectal	HLA-DRB1	unconditioned	unconditioned	0.112146	4487
ENSG00000196126	TN_0h_left	HLA-DRB1	unconditioned	unconditioned	0.00217537	4483
ENSG00000196126	CD4_Naive_stim_5d_colon	HLA-DRB1	unconditioned	unconditioned	0.530286	4491
ENSG00000196126	CD4_Naive_stim_5d_colon	HLA-DRB1	rs17843658	rs9271695*	0.00099178	542
ENSG00000196126	TM_ER-stress_40h_overall	HLA-DRB1	unconditioned	rs16969816	0.000254196	3225
ENSG00000196126	TN_0h_distal	HLA-DRB1	unconditioned	unconditioned	0.00172971	4488
ENSG00000196126	TN_0h_distal	HLA-DRB1	rs17843658*	rs9271695*	0.00016946	550
ENSG00000196126	TN_0h_distal	HLA-DRB1	rs17843658*	unconditioned	0.0180275	548
ENSG00000196126	TN_0h_distal	HLA-DRB1	unconditioned	rs9271695*	0.000982699	3758
ENSG00000196126	TM_ER-stress_40h_overall	HLA-DRB1	unconditioned	rs4308604	6.94936e-05	3252
ENSG00000196126	CD4_Naive_stim_5d_distal	HLA-DRB1	rs3129773	rs9271695*	0.000752096	541
ENSG00000196126	CD4_Naive_stim_5d_distal	HLA-DRB1	rs3129773	unconditioned	0.0405254	539
ENSG00000196126	CD4_Naive_stim_5d_distal	HLA-DRB1	unconditioned	rs9271695*	0.00107993	3758
ENSG00000196126	CD4_Naive_stim_5d_overall	HLA-DRB1	rs17843658*	unconditioned	0.0702372	402
ENSG00000196126	CD4_Naive_stim_5d_overall	HLA-DRB1	unconditioned	rs112886967	0.810641	3290
ENSG00000196126	TN_0h_left	HLA-DRB1	rs17843658*	rs9271695*	0.00861913	550
ENSG00000196126	TM_ER-stress_40h_overall	HLA-DRB1	unconditioned	rs112886967	0.442214	3290
ENSG00000196126	CD4_Naive_stim_5d_distal	HLA-DRB1	unconditioned	unconditioned	0.517285	4488
ENSG00000196126	CD4_Naive_stim_5d_distal	HLA-DRB1	rs17843658	rs9271695*	0.00159169	542
ENSG00000196126	T_ER-stress_5d_colon	HLA-DRB1	unconditioned	rs9271695*	2.58472e-05	3761
ENSG00000196126	CD4_Naive_stim_5d_left	HLA-DRB1	rs3129773	rs9271695*	0.00230141	541
ENSG00000196126	TM_ER-stress_40h_overall	HLA-DRB1	unconditioned	rs9271770	0.875246	3247
ENSG00000196126	CD4_Naive_stim_5d_male	HLA-DRB1	rs3129773	rs9271695*	0.00326786	541
ENSG00000196126	CD4_Naive_stim_5d_male	HLA-DRB1	rs3129773	unconditioned	0.0199852	539
ENSG00000196126	TN_cycling_40h_distal	HLA-DRB1	unconditioned	unconditioned	6.15047e-08	4488
ENSG00000196126	TEM_0h_overall	HLA-DRB1	rs17843658*	rs9271770	0.0124494	407
ENSG00000196126	TN_cycling_40h_distal	HLA-DRB1	unconditioned	rs9271695*	0.000943125	3758
ENSG00000196126	CD4_Naive_stim_5d_colon	HLA-DRB1	rs17843658	unconditioned	0.000767049	542
ENSG00000196126	T_ER-stress_5d_left	HLA-DRB1	unconditioned	rs9271695*	0.000264692	3753
ENSG00000196126	CD4_Naive_stim_5d_colon	HLA-DRB1	unconditioned	rs9271695*	4.12095e-05	3761
ENSG00000196126	CD4_Naive_stim_5d_left	HLA-DRB1	rs17843658	rs9271695*	0.000316115	542
ENSG00000196126	CD4_Naive_stim_5d_distal	HLA-DRB1	rs17843658	unconditioned	0.00117858	540
ENSG00000196126	TEM_0h_overall	HLA-DRB1	unconditioned	rs9271770	0.856389	3247
ENSG00000196126	CD4_Naive_stim_5d_male	HLA-DRB1	rs17843658	unconditioned	0.00284274	540
ENSG00000196126	TN_cycling_40h_distal	HLA-DRB1	rs17843658*	rs9271695*	0.000181905	547
ENSG00000196126	TEM_0h_overall	HLA-DRB1	unconditioned	rs2293582	0.00656705	3225
ENSG00000196126	CD4_Naive_stim_5d_colon	HLA-DRB1	rs3129773	rs9271695*	0.00166279	541
ENSG00000196126	CD4_Naive_stim_5d_colon	HLA-DRB1	rs3129773	unconditioned	0.0107066	541
ENSG00000196126	TEM_0h_overall	HLA-DRB1	unconditioned	rs411326	3.61062e-05	3227
ENSG00000196126	CD4_Naive_stim_5d_left	HLA-DRB1	rs17843658	unconditioned	0.00162972	542
ENSG00000196126	TN_0h_rectal	HLA-DRB1	unconditioned	unconditioned	0.564163	4487
ENSG00000196126	TM_ER-stress_40h_overall	HLA-DRB1	unconditioned	rs411326	3.39426e-05	3227
ENSG00000196126	CD4_Naive_stim_5d_male	HLA-DRB1	rs17843658	rs9271695*	0.000811861	542
ENSG00000196126	TN_0h_rectal	HLA-DRB1	rs17843658*	unconditioned	0.0106405	545
ENSG00000196126	T_ER-stress_5d_male	HLA-DRB1	rs4577793*	unconditioned	0.43064	557
ENSG00000196126	CD4_Naive_stim_5d_left	HLA-DRB1	rs3129773	unconditioned	0.0185306	541
ENSG00000196126	TN_0h_left	HLA-DRB1	rs17843658*	unconditioned	0.0317374	550
ENSG00000196126	TEM_0h_overall	HLA-DRB1	unconditioned	rs3129713	2.17954e-06	3252
ENSG00000196126	TEM_0h_overall	HLA-DRB1	unconditioned	rs3667	9.91035e-05	3245
ENSG00000196126	TEM_0h_overall	HLA-DRB1	unconditioned	unconditioned	0.417653	3751
ENSG00000196126	TEM_0h_overall	HLA-DRB1	rs17843658*	rs112886967	0.0189742	407
ENSG00000196126	TM_ER-stress_40h_overall	HLA-DRB1	unconditioned	rs3129713	3.42873e-08	3252
ENSG00000196126	T_ER-stress_5d_male	HLA-DRB1	unconditioned	rs9271695*	0.00140012	3750
ENSG00000196126	TN_cycling_40h_left	HLA-DRB1	unconditioned	rs9271695*	0.000288302	3753
ENSG00000196126	TEM_0h_overall	HLA-DRB1	rs17843658*	rs4308604	0.000226437	407
ENSG00000196126	CD4_Naive_stim_5d_left	HLA-DRB1	unconditioned	rs9271695*	0.00042431	3753
ENSG00000196126	CD4_Naive_stim_5d_overall	HLA-DRB1	unconditioned	rs2293582	8.19998e-05	3225
ENSG00000196126	CD4_Naive_stim_5d_overall	HLA-DRB1	unconditioned	rs3129713	1.16413e-08	3252
ENSG00000196126	TN_0h_left	HLA-DRB1	unconditioned	rs9271695*	0.000346342	3753
ENSG00000196126	TM_ER-stress_40h_male	HLA-DRB1	unconditioned	unconditioned	0.854513	4480
ENSG00000196126	TM_ER-stress_40h_overall	HLA-DRB1	unconditioned	rs2293582	0.000254196	3225
ENSG00000196126	TEM_0h_overall	HLA-DRB1	rs17843658*	rs2293582	0.00103144	407
ENSG00000196126	TM_ER-stress_40h_overall	HLA-DRB1	unconditioned	rs3667	0.000183433	3245
ENSG00000196126	TEM_0h_overall	HLA-DRB1	rs17843658*	rs3667	0.0213669	407
ENSG00000196126	TEM_0h_overall	HLA-DRB1	rs17843658*	rs411326	0.00536553	407
ENSG00000196126	TN_cycling_40h_left	HLA-DRB1	rs17843658*	unconditioned	0.0497127	547
ENSG00000196126	CD4_Naive_stim_5d_male	HLA-DRB1	unconditioned	unconditioned	0.537772	4480
ENSG00000196126	TN_cycling_40h_rectal	HLA-DRB1	rs17843658*	unconditioned	0.0490723	542
ENSG00000196126	TN_cycling_40h_rectal	HLA-DRB1	unconditioned	rs9271367*	0.000755359	3765
ENSG00000196126	CD4_Naive_stim_5d_overall	HLA-DRB1	unconditioned	rs411326	8.75542e-06	3227
ENSG00000196126	CD4_Naive_stim_5d_overall	HLA-DRB1	unconditioned	rs3667	1.1473e-07	3245
ENSG00000196126	TEM_0h_overall	HLA-DRB1	rs17843658*	rs16969816	0.00103144	407
ENSG00000196126	TM_ER-stress_40h_left	HLA-DRB1	unconditioned	unconditioned	0.859499	4483
ENSG00000196126	TEM_0h_overall	HLA-DRB1	rs17843658*	rs3129713	0.0027754	407
ENSG00000196126	T_ER-stress_5d_male	HLA-DRB1	rs4577793*	rs9271695*	0.00115126	559
ENSG00000196126	CD4_Naive_stim_5d_left	HLA-DRB1	unconditioned	unconditioned	0.535582	4483
ENSG00000196126	TEM_0h_overall	HLA-DRB1	unconditioned	rs16969816	0.00656705	3225
ENSG00000196126	CD4_Naive_stim_5d_male	HLA-DRB1	unconditioned	rs9271695*	0.000920844	3750
ENSG00000196126	TN_cycling_40h_rectal	HLA-DRB1	rs17843658*	rs9271367*	0.00212008	547
ENSG00000196126	TEM_0h_overall	HLA-DRB1	unconditioned	rs112886967	0.702359	3290
ENSG00000196126	CD4_Naive_stim_5d_overall	HLA-DRB1	unconditioned	rs4308604	1.8702e-05	3252
ENSG00000196126	TN_cycling_40h_distal	HLA-DRB1	rs17843658*	unconditioned	0.0269956	545
ENSG00000196126	CD4_Naive_stim_5d_overall	HLA-DRB1	unconditioned	rs9271770	0.976442	3247
ENSG00000196126	TEM_0h_overall	HLA-DRB1	rs17843658*	unconditioned	0.0187214	407
ENSG00000196126	TN_cycling_40h_left	HLA-DRB1	rs17843658*	rs9271695*	0.0066851	547
ENSG00000196126	TN_cycling_40h_left	HLA-DRB1	unconditioned	unconditioned	4.22723e-06	4483
ENSG00000197043	TN_16h_overall	ANXA6	unconditioned	unconditioned	0.311832	1056
ENSG00000197043	CD4_Naive_stim_40h_overall	ANXA6	rs1862362*	unconditioned	8.23807e-05	206
ENSG00000197043	TN_cycling_40h_overall	ANXA6	rs1862362*	unconditioned	4.72912e-05	208
ENSG00000197043	TCM_16h_overall	ANXA6	unconditioned	unconditioned	0.200488	1056
ENSG00000197043	CD4_Naive_stim_40h_overall	ANXA6	unconditioned	unconditioned	0.200489	1056
ENSG00000197043	TN_IFN_40h_overall	ANXA6	unconditioned	unconditioned	0.182264	1056
ENSG00000197043	TCM_16h_male	ANXA6	unconditioned	unconditioned	0.33761	1198
ENSG00000197043	TN_40h_overall	ANXA6	unconditioned	unconditioned	0.20049	1056
ENSG00000197043	TN_cycling_5d_overall	ANXA6	unconditioned	unconditioned	0.189905	1056
ENSG00000197043	TN_IFN_40h_overall	ANXA6	rs1862362*	unconditioned	4.74651e-05	210
ENSG00000197043	CD4_Naive_uns_0h_overall	ANXA6	unconditioned	unconditioned	0.20185	1056
ENSG00000197043	TCM_16h_overall	ANXA6	rs1862362*	unconditioned	4.05981e-05	205
ENSG00000197043	CD4_Memory_stim_16h_overall	ANXA6	rs1862362*	unconditioned	5.67129e-05	203
ENSG00000197043	CD4_Naive_stim_5d_overall	ANXA6	unconditioned	unconditioned	0.200447	1056
ENSG00000197043	TN_cycling_40h_overall	ANXA6	unconditioned	unconditioned	0.196248	1056
ENSG00000197043	CD4_Memory_stim_5d_overall	ANXA6	rs1862362*	unconditioned	3.58869e-05	205
ENSG00000197043	CD4_Memory_stim_40h_male	ANXA6	unconditioned	unconditioned	0.33761	1198
ENSG00000197043	CD4_Memory_stim_16h_overall	ANXA6	unconditioned	unconditioned	0.200348	1056
ENSG00000197043	TEM_40h_overall	ANXA6	unconditioned	unconditioned	0.180488	1056
ENSG00000197043	TN_0h_male	ANXA6	unconditioned	unconditioned	0.335941	1198
ENSG00000197043	CD4_Memory_stim_5d_male	ANXA6	rs1862362*	unconditioned	0.000117228	243
ENSG00000197043	TCM_16h_male	ANXA6	rs1862362*	unconditioned	0.000122197	243
ENSG00000197043	CD4_Naive_stim_5d_overall	ANXA6	rs1862362*	unconditioned	4.56182e-05	206
ENSG00000197043	TN_cycling_5d_male	ANXA6	unconditioned	unconditioned	0.302929	1198
ENSG00000197043	TN_0h_overall	ANXA6	unconditioned	unconditioned	0.201196	1056
ENSG00000197043	TN_16h_male	ANXA6	unconditioned	unconditioned	0.350961	1198
ENSG00000197043	TCM_40h_male	ANXA6	unconditioned	unconditioned	0.337604	1198
ENSG00000197043	CD4_Memory_stim_5d_overall	ANXA6	unconditioned	unconditioned	0.200392	1056
ENSG00000197043	TCM_40h_overall	ANXA6	unconditioned	unconditioned	0.200486	1056
ENSG00000197043	TN_40h_overall	ANXA6	rs1862362*	unconditioned	0.00010129	206
ENSG00000197043	TEM_16h_overall	ANXA6	unconditioned	unconditioned	0.192859	1056
ENSG00000197043	CD4_Memory_stim_5d_male	ANXA6	unconditioned	unconditioned	0.33732	1198
ENSG00000197043	TN_40h_male	ANXA6	unconditioned	unconditioned	0.337615	1198
ENSG00000197043	TN_IFN_5d_overall	ANXA6	unconditioned	unconditioned	0.198157	1056
ENSG00000197043	TN_HSP_5d_overall	ANXA6	unconditioned	unconditioned	0.428002	1056
ENSG00000197043	TN_cycling_40h_male	ANXA6	unconditioned	unconditioned	0.32516	1198
ENSG00000197043	CD4_Memory_uns_0h_male	ANXA6	unconditioned	unconditioned	0.238542	1198
ENSG00000197043	TN_cycling_40h_male	ANXA6	rs1862362*	unconditioned	0.000125873	247
ENSG00000197043	TN_IFN_40h_male	ANXA6	rs1862362*	unconditioned	0.000144018	250
ENSG00000197043	TEM_5d_overall	ANXA6	unconditioned	unconditioned	0.170242	1056
ENSG00000197043	TN_40h_male	ANXA6	rs1862362*	unconditioned	0.000153635	244
ENSG00000197043	CD4_Memory_stim_16h_male	ANXA6	rs1862362*	unconditioned	0.000155283	241
ENSG00000197043	TN_IFN_40h_male	ANXA6	unconditioned	unconditioned	0.286772	1198
ENSG00000197043	CD4_Memory_uns_0h_overall	ANXA6	unconditioned	unconditioned	0.152944	1056
ENSG00000197043	TCM_5d_overall	ANXA6	unconditioned	unconditioned	0.179223	1056
ENSG00000197043	CD4_Memory_stim_40h_overall	ANXA6	unconditioned	unconditioned	0.200488	1056
ENSG00000197043	CD4_Memory_stim_16h_male	ANXA6	unconditioned	unconditioned	0.337192	1198
ENSG00000197457	TN_0h_overall	STMN3	unconditioned	rs2738783*	0.000698282	389
ENSG00000197457	TN_0h_overall	STMN3	rs13042091*	unconditioned	0.00717902	75
ENSG00000197457	TN_0h_overall	STMN3	unconditioned	unconditioned	0.00243284	471
ENSG00000197457	TN_0h_overall	STMN3	rs13042091*	rs2738783*	1.10438e-05	75
ENSG00000198502	TCM_5d_distal	HLA-DRB5	rs67838634	unconditioned	0.0190866	449
ENSG00000198502	TCM_5d_distal	HLA-DRB5	rs28891454	unconditioned	0.0135557	439
ENSG00000198502	TCM_5d_colon	HLA-DRB5	unconditioned	rs9271695*	0.000427233	3704
ENSG00000198502	TCM_5d_distal	HLA-DRB5	rs2858317	unconditioned	0.000194713	460
ENSG00000198502	TCM_5d_colon	HLA-DRB5	rs9272128	unconditioned	0.811158	471
ENSG00000198502	TCM_5d_distal	HLA-DRB5	rs67838634	rs9271695*	0.000843983	451
ENSG00000198502	TCM_5d_distal	HLA-DRB5	rs9273354	rs9271695*	0.000827692	452
ENSG00000198502	TCM_5d_distal	HLA-DRB5	rs2858317	rs9271695*	0.00401582	462
ENSG00000198502	TCM_5d_distal	HLA-DRB5	unconditioned	rs9271695*	0.00155067	3701
ENSG00000198502	TCM_5d_colon	HLA-DRB5	rs9275449	unconditioned	0.00676246	441
ENSG00000198502	TCM_5d_colon	HLA-DRB5	rs2858317	rs9271695*	0.367761	462
ENSG00000198502	TCM_5d_distal	HLA-DRB5	rs28891454	rs9271695*	0.000118052	441
ENSG00000198502	TCM_5d_colon	HLA-DRB5	rs1980496	rs9271695*	0.000347675	442
ENSG00000198502	TCM_5d_distal	HLA-DRB5	rs1980496	unconditioned	0.00243396	440
ENSG00000198502	TCM_5d_distal	HLA-DRB5	rs9273354	unconditioned	0.00389597	450
ENSG00000198502	TCM_5d_distal	HLA-DRB5	rs1980496	rs9271695*	0.000828522	442
ENSG00000198502	TCM_5d_distal	HLA-DRB5	rs9275449	unconditioned	0.00843372	439
ENSG00000198502	TCM_5d_distal	HLA-DRB5	rs9272128	rs9271695*	0.00166864	471
ENSG00000198502	TCM_5d_distal	HLA-DRB5	rs9272128	unconditioned	0.744294	469
ENSG00000198502	TCM_5d_colon	HLA-DRB5	rs17843658	unconditioned	0.00137957	442
ENSG00000198502	TCM_5d_colon	HLA-DRB5	rs9273354	rs9271695*	0.000364294	452
ENSG00000198502	TCM_5d_distal	HLA-DRB5	unconditioned	unconditioned	7.89218e-08	4296
ENSG00000198502	TCM_5d_distal	HLA-DRB5	rs9275449	rs9271695*	0.00145206	441
ENSG00000198502	TCM_5d_colon	HLA-DRB5	rs67838634	unconditioned	0.000128447	451
ENSG00000198502	TCM_5d_colon	HLA-DRB5	rs17843658	rs9271695*	0.00152719	442
ENSG00000198502	TCM_5d_distal	HLA-DRB5	rs17843658	unconditioned	0.00176887	440
ENSG00000198502	TCM_5d_colon	HLA-DRB5	rs1980496	unconditioned	1.79399e-05	442
ENSG00000198502	TCM_5d_colon	HLA-DRB5	unconditioned	unconditioned	0.00168971	4299
ENSG00000198502	TCM_5d_colon	HLA-DRB5	rs9272128	rs9271695*	0.00753436	471
ENSG00000198502	TCM_5d_colon	HLA-DRB5	rs9275449	rs9271695*	0.0155434	441
ENSG00000198502	TCM_5d_colon	HLA-DRB5	rs28891454	rs9271695*	0.00528794	441
ENSG00000198502	TCM_5d_colon	HLA-DRB5	rs9273354	unconditioned	1.47484e-05	452
ENSG00000198502	TCM_5d_colon	HLA-DRB5	rs67838634	rs9271695*	0.000407784	451
ENSG00000198502	TCM_5d_colon	HLA-DRB5	rs2858317	unconditioned	1.69088e-05	462
ENSG00000198502	TCM_5d_distal	HLA-DRB5	rs17843658	rs9271695*	0.000949055	442
ENSG00000198502	TCM_5d_colon	HLA-DRB5	rs28891454	unconditioned	0.0219834	441
ENSG00000203760	TCM_16h_overall	CENPW	rs1159619*	unconditioned	9.19384e-05	43
ENSG00000203760	TN_40h_overall	CENPW	rs35510806*	unconditioned	0.000279203	94
ENSG00000203760	TCM_16h_overall	CENPW	unconditioned	unconditioned	0.0690761	200
ENSG00000203760	TN_40h_overall	CENPW	unconditioned	unconditioned	0.0704711	200
ENSG00000204147	TN_40h_colon	ASAH2B	unconditioned	unconditioned	0.177586	523
ENSG00000204287	CD4_Naive_stim_16h_overall	HLA-DRA	unconditioned	rs3667	0.00896085	2807
ENSG00000204287	CD4_Naive_stim_16h_overall	HLA-DRA	unconditioned	rs112886967	0.00569862	2852
ENSG00000204287	CD4_Naive_stim_16h_overall	HLA-DRA	unconditioned	rs3129713	0.130244	2814
ENSG00000204287	CD4_Naive_stim_16h_overall	HLA-DRA	unconditioned	unconditioned	0.000748139	3151
ENSG00000204287	CD4_Naive_stim_16h_overall	HLA-DRA	unconditioned	rs4308604	0.00314214	2814
ENSG00000204287	CD4_Naive_stim_16h_overall	HLA-DRA	unconditioned	rs411326	0.0109053	2796
ENSG00000204287	CD4_Naive_stim_16h_overall	HLA-DRA	unconditioned	rs9271770	0.0787914	2809
ENSG00000204308	CD4_Memory_uns_0h_overall	RNF5	unconditioned	unconditioned	3.60902e-05	1400
ENSG00000204308	CD4_Memory_uns_0h_overall	RNF5	rs3134939*	rs112886967	0.000192235	121
ENSG00000204308	TN_0h_overall	RNF5	unconditioned	rs411326	7.18592e-07	1109
ENSG00000204308	CD4_Memory_stim_5d_overall	RNF5	unconditioned	rs4308604	0.00539088	1108
ENSG00000204308	CD4_Memory_uns_0h_overall	RNF5	rs3134939*	unconditioned	0.0102613	121
ENSG00000204308	CD4_Memory_stim_5d_overall	RNF5	unconditioned	rs411326	3.43135e-07	1109
ENSG00000204308	CD4_Memory_uns_0h_overall	RNF5	rs3134939*	rs28529717	7.98423e-05	121
ENSG00000204308	CD4_Memory_uns_0h_overall	RNF5	rs3134939*	rs411326	0.00353724	121
ENSG00000204308	TN_0h_overall	RNF5	unconditioned	rs9271770	0.00127822	1108
ENSG00000204308	CD4_Memory_stim_5d_overall	RNF5	unconditioned	rs28529717	0.000561179	1108
ENSG00000204308	CD4_Memory_uns_0h_overall	RNF5	rs3134939*	rs4308604	7.92263e-05	121
ENSG00000204308	CD4_Memory_stim_5d_overall	RNF5	unconditioned	rs28754928	0.0827606	1108
ENSG00000204308	TN_0h_overall	RNF5	unconditioned	rs112886967	1.9705e-05	1108
ENSG00000204308	TN_0h_overall	RNF5	unconditioned	rs4308604	0.00579258	1108
ENSG00000204308	CD4_Memory_stim_5d_overall	RNF5	unconditioned	rs41269974	0.00031628	1108
ENSG00000204308	TN_0h_overall	RNF5	rs9267853*	rs112886967	0.000444729	126
ENSG00000204308	CD4_Memory_uns_0h_overall	RNF5	unconditioned	rs112886967	1.81163e-05	1108
ENSG00000204308	TN_0h_overall	RNF5	rs9267853*	rs9271770	0.0375234	126
ENSG00000204308	TN_0h_overall	RNF5	rs9267853*	rs28529717	0.000147576	126
ENSG00000204308	TN_0h_overall	RNF5	unconditioned	rs28529717	0.000638264	1108
ENSG00000204308	CD4_Memory_uns_0h_overall	RNF5	rs3134939*	rs9271770	0.0153685	121
ENSG00000204308	TN_0h_overall	RNF5	unconditioned	rs41269974	0.000343016	1108
ENSG00000204308	CD4_Memory_uns_0h_overall	RNF5	rs3134939*	rs113147503	3.5424e-05	121
ENSG00000204308	CD4_Memory_uns_0h_overall	RNF5	unconditioned	rs28529717	0.000471534	1108
ENSG00000204308	TN_0h_overall	RNF5	rs9267853*	unconditioned	0.119422	126
ENSG00000204308	TN_0h_overall	RNF5	rs9267853*	rs41269974	4.67593e-05	126
ENSG00000204308	TN_0h_overall	RNF5	rs9267853*	rs28754928	0.00238769	126
ENSG00000204308	CD4_Memory_stim_5d_overall	RNF5	unconditioned	rs9271770	0.00082144	1108
ENSG00000204308	CD4_Memory_uns_0h_overall	RNF5	unconditioned	rs28754928	0.0655443	1108
ENSG00000204308	CD4_Memory_uns_0h_overall	RNF5	unconditioned	rs9271770	0.000694748	1108
ENSG00000204308	CD4_Memory_uns_0h_overall	RNF5	rs3134939*	rs41269974	1.81006e-05	121
ENSG00000204308	CD4_Memory_stim_5d_overall	RNF5	unconditioned	rs112886967	1.33914e-05	1108
ENSG00000204308	CD4_Memory_stim_5d_overall	RNF5	unconditioned	rs113147503	0.00051239	1113
ENSG00000204308	TN_0h_overall	RNF5	unconditioned	rs113147503	0.000502669	1113
ENSG00000204308	TN_0h_overall	RNF5	unconditioned	rs28754928	0.102301	1108
ENSG00000204308	CD4_Memory_uns_0h_overall	RNF5	rs3134939*	rs28754928	0.000995046	121
ENSG00000204308	CD4_Memory_uns_0h_overall	RNF5	unconditioned	rs411326	4.31751e-06	1109
ENSG00000204308	CD4_Memory_uns_0h_overall	RNF5	unconditioned	rs113147503	0.000484315	1113
ENSG00000204308	TN_0h_overall	RNF5	rs9267853*	rs411326	0.00414546	126
ENSG00000204308	TN_0h_overall	RNF5	rs9267853*	rs113147503	6.46726e-05	126
ENSG00000204308	CD4_Memory_uns_0h_overall	RNF5	unconditioned	rs4308604	0.004616	1108
ENSG00000204308	CD4_Memory_stim_5d_overall	RNF5	unconditioned	unconditioned	1.39957e-06	1400
ENSG00000204308	CD4_Memory_uns_0h_overall	RNF5	unconditioned	rs41269974	0.000278989	1108
ENSG00000204308	TN_0h_overall	RNF5	unconditioned	unconditioned	1.71754e-05	1400
ENSG00000204308	TN_0h_overall	RNF5	rs9267853*	rs4308604	0.000156302	126
ENSG00000204536	TN_40h_male	CCHCR1	rs885950*	unconditioned	0.0366536	420
ENSG00000204536	TN_40h_overall	CCHCR1	unconditioned	unconditioned	0.0340153	3425
ENSG00000204536	TN_40h_colon	CCHCR1	unconditioned	unconditioned	0.00477098	4854
ENSG00000204536	TN_40h_overall	CCHCR1	rs885950*	rs130068	0.0273306	307
ENSG00000204536	TN_40h_male	CCHCR1	unconditioned	unconditioned	0.00513055	4858
ENSG00000204536	TN_40h_overall	CCHCR1	rs885950*	rs3873388	0.00771698	306
ENSG00000204536	TN_40h_overall	CCHCR1	unconditioned	rs130068	0.00105052	2597
ENSG00000204536	TN_40h_overall	CCHCR1	unconditioned	rs3873388	2.98279e-07	2597
ENSG00000204536	TN_40h_colon	CCHCR1	rs885950*	rs3016008*	0.0013297	420
ENSG00000204536	TN_40h_colon	CCHCR1	rs885950*	unconditioned	0.00378995	420
ENSG00000204536	TN_40h_overall	CCHCR1	rs885950*	unconditioned	0.0443197	307
ENSG00000204536	TN_40h_colon	CCHCR1	unconditioned	rs3016008*	0.0323718	3564
ENSG00000204574	TN_40h_overall	ABCF1	unconditioned	rs3131051*	0.00348701	859
ENSG00000204574	TN_40h_overall	ABCF1	unconditioned	unconditioned	0.0801962	963
ENSG00000204592	CD4_Memory_stim_40h_overall	HLA-E	rs1264457*	unconditioned	0.00646211	146
ENSG00000204592	TCM_40h_overall	HLA-E	rs1264457*	rs3131051*	0.000522977	151
ENSG00000204592	TCM_40h_overall	HLA-E	unconditioned	unconditioned	0.00523296	745
ENSG00000204592	CD4_Naive_stim_40h_overall	HLA-E	rs1264457*	rs3131051*	0.000482548	146
ENSG00000204592	TCM_40h_overall	HLA-E	rs1264457*	unconditioned	0.00670672	151
ENSG00000204592	CD4_Memory_stim_16h_overall	HLA-E	unconditioned	rs3131051*	0.000589249	633
ENSG00000204592	TN_cycling_40h_overall	HLA-E	unconditioned	unconditioned	0.043995	745
ENSG00000204592	CD4_Memory_stim_16h_overall	HLA-E	rs1264457*	unconditioned	0.00716029	158
ENSG00000204592	CD4_Memory_stim_5d_overall	HLA-E	unconditioned	unconditioned	0.170741	745
ENSG00000204592	TN_40h_overall	HLA-E	rs1264457*	unconditioned	0.00706771	150
ENSG00000204592	CD4_Memory_stim_40h_overall	HLA-E	unconditioned	rs3131051*	0.000584328	633
ENSG00000204592	CD4_Memory_stim_40h_overall	HLA-E	rs1264457*	rs3131051*	0.000441268	146
ENSG00000204592	CD4_Naive_stim_40h_overall	HLA-E	unconditioned	rs3131051*	0.000591963	633
ENSG00000204592	TN_NFKB_overall	HLA-E	rs1264457*	rs3131051*	0.000561063	151
ENSG00000204592	TN_cycling_40h_overall	HLA-E	rs1264457*	rs3131051*	0.000470351	146
ENSG00000204592	TCM_40h_overall	HLA-E	unconditioned	rs3131051*	0.000589677	633
ENSG00000204592	TN_40h_overall	HLA-E	unconditioned	unconditioned	0.00397129	745
ENSG00000204592	CD4_Memory_stim_40h_overall	HLA-E	unconditioned	unconditioned	0.00400525	745
ENSG00000204592	TN_NFKB_overall	HLA-E	unconditioned	rs3131051*	0.000592334	633
ENSG00000204592	CD4_Memory_stim_5d_overall	HLA-E	rs1264457*	rs3131051*	0.000480782	167
ENSG00000204592	TN_40h_overall	HLA-E	unconditioned	rs3131051*	0.000583892	633
ENSG00000204592	CD4_Naive_stim_40h_overall	HLA-E	rs1264457*	unconditioned	0.00815308	146
ENSG00000204592	TN_cycling_40h_overall	HLA-E	rs1264457*	unconditioned	0.00635688	146
ENSG00000204592	CD4_Naive_stim_40h_overall	HLA-E	unconditioned	unconditioned	0.00492963	745
ENSG00000204592	CD4_Memory_stim_5d_overall	HLA-E	unconditioned	rs3131051*	0.00485417	633
ENSG00000204592	CD4_Memory_stim_5d_overall	HLA-E	rs1264457*	unconditioned	0.00812943	167
ENSG00000204592	TN_NFKB_overall	HLA-E	rs1264457*	unconditioned	0.00815144	151
ENSG00000204592	TN_NFKB_overall	HLA-E	unconditioned	unconditioned	0.005434	745
ENSG00000204592	CD4_Memory_stim_16h_overall	HLA-E	unconditioned	unconditioned	0.00535719	745
ENSG00000204592	CD4_Memory_stim_16h_overall	HLA-E	rs1264457*	rs3131051*	0.000488069	158
ENSG00000204592	TN_40h_overall	HLA-E	rs1264457*	rs3131051*	0.000493325	150
ENSG00000204592	TN_cycling_40h_overall	HLA-E	unconditioned	rs3131051*	0.00109682	633
ENSG00000204644	TEM_40h_overall	ZFP57	unconditioned	rs727892	0.00845442	1331
ENSG00000204644	CD4_Memory_stim_16h_overall	ZFP57	unconditioned	rs1419636	0.0377252	1331
ENSG00000204644	TEM_5d_overall	ZFP57	rs1610741*	rs727892	0.000203207	245
ENSG00000204644	CD4_Naive_stim_5d_overall	ZFP57	unconditioned	rs727892	0.00845442	1331
ENSG00000204644	TEM_5d_overall	ZFP57	rs1610741*	rs1419636	0.00454536	245
ENSG00000204644	TN_IFN_40h_overall	ZFP57	rs11276222*	rs727892	0.000222065	245
ENSG00000204644	TN_40h_overall	ZFP57	unconditioned	rs727892	0.00845442	1331
ENSG00000204644	TM_ER-stress_40h_overall	ZFP57	rs3129077*	unconditioned	0.00642887	247
ENSG00000204644	TEM_16h_overall	ZFP57	unconditioned	unconditioned	0.0647889	1946
ENSG00000204644	TN_5d_overall	ZFP57	unconditioned	rs1419636	0.0374491	1331
ENSG00000204644	CD4_Memory_stim_5d_overall	ZFP57	unconditioned	rs1419636	0.0374491	1331
ENSG00000204644	TEM_40h_overall	ZFP57	rs4713235*	rs727892	0.0036143	245
ENSG00000204644	CD4_Memory_stim_40h_overall	ZFP57	unconditioned	rs727892	0.00845442	1331
ENSG00000204644	TN_40h_overall	ZFP57	unconditioned	rs1419636	0.0374491	1331
ENSG00000204644	CD4_Memory_stim_5d_overall	ZFP57	rs3116805*	rs727892	0.000979528	229
ENSG00000204644	CD4_Naive_stim_5d_overall	ZFP57	unconditioned	rs1419636	0.0374491	1331
ENSG00000204644	TEM_40h_overall	ZFP57	rs4713235*	rs1419636	0.0567957	245
ENSG00000204644	TN_cycling_40h_overall	ZFP57	rs1610741*	rs727892	0.000250133	245
ENSG00000204644	TN_cycling_40h_overall	ZFP57	rs1610741*	unconditioned	0.00396865	245
ENSG00000204644	TM_ER-stress_40h_overall	ZFP57	rs3129077*	rs1419636	0.00642716	247
ENSG00000204644	CD4_Memory_stim_5d_overall	ZFP57	rs3116805*	unconditioned	0.0111144	229
ENSG00000204644	CD4_Memory_stim_16h_overall	ZFP57	rs1233372*	unconditioned	0.0174541	241
ENSG00000204644	TN_HSP_5d_overall	ZFP57	unconditioned	rs727892	0.00845804	1331
ENSG00000204644	CD4_Memory_stim_5d_overall	ZFP57	unconditioned	rs727892	0.00845442	1331
ENSG00000204644	TN_cycling_40h_overall	ZFP57	unconditioned	rs1419636	0.0374491	1331
ENSG00000204644	TM_ER-stress_40h_overall	ZFP57	unconditioned	unconditioned	0.0365534	1946
ENSG00000204644	TN_IFN_40h_overall	ZFP57	rs11276222*	unconditioned	0.0139784	245
ENSG00000204644	TCM_40h_overall	ZFP57	unconditioned	rs727892	0.00845442	1331
ENSG00000204644	TN_cycling_5d_overall	ZFP57	rs4713235*	unconditioned	0.0329355	247
ENSG00000204644	TN_IFN_40h_overall	ZFP57	unconditioned	unconditioned	0.0364714	1946
ENSG00000204644	CD4_Memory_stim_40h_overall	ZFP57	rs4713235*	unconditioned	0.0357471	243
ENSG00000204644	nTreg_16h_overall	ZFP57	unconditioned	rs727892	0.0179118	1331
ENSG00000204644	TM_ER-stress_40h_overall	ZFP57	rs3129077*	rs727892	0.000346903	247
ENSG00000204644	CD4_Naive_stim_5d_overall	ZFP57	rs1611282*	rs727892	0.000242664	246
ENSG00000204644	CD4_Memory_stim_16h_overall	ZFP57	rs1233372*	rs727892	0.00275129	241
ENSG00000204644	CD4_Memory_stim_5d_overall	ZFP57	rs3116805*	rs1419636	0.0111116	229
ENSG00000204644	CD4_Memory_stim_5d_overall	ZFP57	unconditioned	unconditioned	0.0364714	1946
ENSG00000204644	TN_IFN_40h_overall	ZFP57	unconditioned	rs727892	0.00845442	1331
ENSG00000204644	TN_40h_overall	ZFP57	rs4713235*	unconditioned	0.0722455	246
ENSG00000204644	TN_HSP_5d_overall	ZFP57	unconditioned	rs1419636	0.0374583	1331
ENSG00000204644	TCM_5d_overall	ZFP57	unconditioned	rs727892	0.00845442	1331
ENSG00000204644	TN_HSP_5d_overall	ZFP57	rs3129077*	unconditioned	0.0155244	248
ENSG00000204644	TN_IFN_40h_overall	ZFP57	rs11276222*	rs1419636	0.0139748	245
ENSG00000204644	CD4_Memory_stim_16h_overall	ZFP57	unconditioned	rs727892	0.00855267	1331
ENSG00000204644	TN_5d_overall	ZFP57	unconditioned	rs727892	0.00845442	1331
ENSG00000204644	CD4_Memory_stim_40h_overall	ZFP57	unconditioned	rs1419636	0.0374491	1331
ENSG00000204644	TEM_40h_overall	ZFP57	unconditioned	rs1419636	0.0374491	1331
ENSG00000204644	CD4_Naive_stim_5d_overall	ZFP57	rs1611282*	rs1419636	0.0076199	246
ENSG00000204644	TCM_40h_overall	ZFP57	unconditioned	rs1419636	0.0374491	1331
ENSG00000204644	CD4_Memory_stim_40h_overall	ZFP57	unconditioned	unconditioned	0.0364714	1946
ENSG00000204644	TEM_40h_overall	ZFP57	rs4713235*	unconditioned	0.0568113	245
ENSG00000204644	nTreg_16h_overall	ZFP57	unconditioned	rs1419636	0.597964	1331
ENSG00000204644	TEM_HLApositive_40h_overall	ZFP57	unconditioned	rs727892	0.0128314	1331
ENSG00000204644	TCM_5d_overall	ZFP57	rs3116805*	unconditioned	0.0128664	232
ENSG00000204644	TEM_40h_overall	ZFP57	unconditioned	unconditioned	0.0364714	1946
ENSG00000204644	TN_5d_overall	ZFP57	rs4713235*	rs1419636	0.0327413	247
ENSG00000204644	TN_5d_overall	ZFP57	rs4713235*	rs727892	0.00303811	247
ENSG00000204644	TEM_16h_overall	ZFP57	rs3116805*	rs1419636	0.0259358	229
ENSG00000204644	TN_5d_overall	ZFP57	unconditioned	unconditioned	0.0364714	1946
ENSG00000204644	CD4_Memory_stim_40h_overall	ZFP57	rs4713235*	rs727892	0.00297496	243
ENSG00000204644	nTreg_40h_overall	ZFP57	unconditioned	unconditioned	0.0367386	1946
ENSG00000204644	nTreg_40h_overall	ZFP57	unconditioned	rs1419636	0.0377348	1331
ENSG00000204644	TN_HSP_5d_overall	ZFP57	rs3129077*	rs1419636	0.0155207	248
ENSG00000204644	CD4_Naive_stim_5d_overall	ZFP57	unconditioned	unconditioned	0.0364714	1946
ENSG00000204644	CD4_Memory_stim_16h_overall	ZFP57	rs1233372*	rs1419636	0.01745	241
ENSG00000204644	CD4_Memory_stim_16h_overall	ZFP57	unconditioned	unconditioned	0.0367395	1946
ENSG00000204644	TEM_HLApositive_40h_overall	ZFP57	unconditioned	unconditioned	0.0471812	1946
ENSG00000204644	TN_cycling_40h_overall	ZFP57	unconditioned	unconditioned	0.0364714	1946
ENSG00000204644	T_ER-stress_5d_overall	ZFP57	unconditioned	rs1419636	0.0280456	1331
ENSG00000204644	TM_ER-stress_40h_overall	ZFP57	unconditioned	rs1419636	0.0375353	1331
ENSG00000204644	TN_IFN_40h_overall	ZFP57	unconditioned	rs1419636	0.0374491	1331
ENSG00000204644	TEM_16h_overall	ZFP57	rs3116805*	unconditioned	0.0259422	229
ENSG00000204644	TN_40h_overall	ZFP57	rs4713235*	rs1419636	0.0722285	246
ENSG00000204644	TEM_16h_overall	ZFP57	unconditioned	rs1419636	0.0673679	1331
ENSG00000204644	TN_40h_overall	ZFP57	rs4713235*	rs727892	0.00904132	246
ENSG00000204644	TCM_40h_overall	ZFP57	rs4713235*	unconditioned	0.0443462	242
ENSG00000204644	T_ER-stress_5d_overall	ZFP57	rs1610741*	unconditioned	0.00431431	247
ENSG00000204644	nTreg_40h_overall	ZFP57	unconditioned	rs727892	0.00857415	1331
ENSG00000204644	TN_HSP_5d_overall	ZFP57	rs3129077*	rs727892	0.00179045	248
ENSG00000204644	TCM_5d_overall	ZFP57	rs3116805*	rs1419636	0.0128632	232
ENSG00000204644	TCM_5d_overall	ZFP57	rs3116805*	rs727892	0.00120833	232
ENSG00000204644	CD4_Naive_stim_5d_overall	ZFP57	rs1611282*	unconditioned	0.00762148	246
ENSG00000204644	TEM_5d_overall	ZFP57	unconditioned	unconditioned	0.0364714	1946
ENSG00000204644	T_ER-stress_5d_overall	ZFP57	unconditioned	rs727892	0.0110282	1331
ENSG00000204644	TN_5d_overall	ZFP57	rs4713235*	unconditioned	0.0327474	247
ENSG00000204644	TN_40h_overall	ZFP57	unconditioned	unconditioned	0.0364714	1946
ENSG00000204644	TEM_5d_overall	ZFP57	unconditioned	rs1419636	0.0374491	1331
ENSG00000204644	TN_HSP_5d_overall	ZFP57	unconditioned	unconditioned	0.03648	1946
ENSG00000204644	T_ER-stress_5d_overall	ZFP57	rs1610741*	rs1419636	0.00431311	247
ENSG00000204644	TCM_40h_overall	ZFP57	rs4713235*	rs727892	0.00579161	242
ENSG00000204644	CD4_Memory_stim_40h_overall	ZFP57	rs4713235*	rs1419636	0.0357393	243
ENSG00000204644	CD4_Naive_stim_40h_overall	ZFP57	unconditioned	rs727892	0.00845442	1331
ENSG00000204644	nTreg_16h_overall	ZFP57	unconditioned	unconditioned	0.591723	1946
ENSG00000204644	TEM_HLApositive_40h_overall	ZFP57	unconditioned	rs1419636	0.0483781	1331
ENSG00000204644	TCM_5d_overall	ZFP57	unconditioned	rs1419636	0.0374491	1331
ENSG00000204644	TN_cycling_5d_overall	ZFP57	unconditioned	rs1419636	0.0374726	1331
ENSG00000204644	TN_cycling_40h_overall	ZFP57	rs1610741*	rs1419636	0.00396761	245
ENSG00000204644	TM_ER-stress_40h_overall	ZFP57	unconditioned	rs727892	0.0084945	1331
ENSG00000204644	TEM_5d_overall	ZFP57	rs1610741*	unconditioned	0.00454658	245
ENSG00000204644	T_ER-stress_5d_overall	ZFP57	unconditioned	unconditioned	0.0274826	1946
ENSG00000204644	TEM_16h_overall	ZFP57	unconditioned	rs727892	0.0128705	1331
ENSG00000204644	TCM_40h_overall	ZFP57	rs4713235*	rs1419636	0.0443351	242
ENSG00000204644	TN_IFN_5d_overall	ZFP57	unconditioned	rs1419636	0.0374491	1331
ENSG00000204644	TN_cycling_5d_overall	ZFP57	rs4713235*	rs1419636	0.0329275	247
ENSG00000204644	TN_cycling_5d_overall	ZFP57	rs4713235*	rs727892	0.00355716	247
ENSG00000204644	CD4_Naive_stim_40h_overall	ZFP57	rs2517910*	unconditioned	0.0427989	244
ENSG00000204644	TN_cycling_5d_overall	ZFP57	unconditioned	rs727892	0.00846393	1331
ENSG00000204644	TEM_16h_overall	ZFP57	rs3116805*	rs727892	0.00311713	229
ENSG00000204644	CD4_Naive_stim_40h_overall	ZFP57	rs2517910*	rs1419636	0.0427853	244
ENSG00000204644	TEM_HLApositive_5d_overall	ZFP57	unconditioned	unconditioned	0.03981	1946
ENSG00000204644	TEM_5d_overall	ZFP57	unconditioned	rs727892	0.00845442	1331
ENSG00000204644	TEM_HLApositive_5d_overall	ZFP57	unconditioned	rs727892	0.00979304	1331
ENSG00000204644	T_ER-stress_5d_overall	ZFP57	rs1610741*	rs727892	0.000212211	247
ENSG00000204644	CD4_Naive_stim_40h_overall	ZFP57	unconditioned	rs1419636	0.0374491	1331
ENSG00000204644	TCM_5d_overall	ZFP57	unconditioned	unconditioned	0.0364714	1946
ENSG00000204644	CD4_Naive_stim_40h_overall	ZFP57	rs2517910*	rs727892	0.000450452	244
ENSG00000204644	TN_IFN_5d_overall	ZFP57	unconditioned	unconditioned	0.0364714	1946
ENSG00000204644	TCM_40h_overall	ZFP57	unconditioned	unconditioned	0.0364714	1946
ENSG00000204644	TN_cycling_40h_overall	ZFP57	unconditioned	rs727892	0.00845442	1331
ENSG00000204644	TN_IFN_5d_overall	ZFP57	rs4713235*	unconditioned	0.0387789	245
ENSG00000204644	TN_IFN_5d_overall	ZFP57	rs4713235*	rs727892	0.0040166	245
ENSG00000204644	TN_IFN_5d_overall	ZFP57	rs4713235*	rs1419636	0.0387713	245
ENSG00000204644	TN_cycling_5d_overall	ZFP57	unconditioned	unconditioned	0.0364934	1946
ENSG00000204644	TN_IFN_5d_overall	ZFP57	unconditioned	rs727892	0.00845442	1331
ENSG00000204644	CD4_Naive_stim_40h_overall	ZFP57	unconditioned	unconditioned	0.0364714	1946
ENSG00000204644	TEM_HLApositive_5d_overall	ZFP57	unconditioned	rs1419636	0.0409004	1331
ENSG00000206503	TN_16h_overall	HLA-A	unconditioned	unconditioned	0.03258	2507
ENSG00000206503	TCM_40h_overall	HLA-A	unconditioned	rs727892*	0.00282609	1703
ENSG00000206503	nTreg_40h_overall	HLA-A	unconditioned	rs727892*	0.0200399	1703
ENSG00000206503	TCM_LA_overall	HLA-A	rs2517718*	rs727892*	0.0217261	286
ENSG00000206503	nTreg_40h_overall	HLA-A	rs2517718*	unconditioned	0.00488685	287
ENSG00000206503	TEM_16h_overall	HLA-A	rs2517718*	unconditioned	0.0596683	282
ENSG00000206503	TCM_LA_overall	HLA-A	unconditioned	unconditioned	0.0339875	2507
ENSG00000206503	TEM_16h_overall	HLA-A	unconditioned	rs727892*	0.054282	1703
ENSG00000206503	TCM_40h_overall	HLA-A	rs2517718*	unconditioned	0.0185776	284
ENSG00000206503	TCM_16h_overall	HLA-A	rs2517718	rs727892*	0.0550506	259
ENSG00000206503	TCM_40h_overall	HLA-A	unconditioned	unconditioned	0.00277226	2507
ENSG00000206503	TCM_40h_overall	HLA-A	rs2517718*	rs727892*	0.0185727	284
ENSG00000206503	TEM_16h_overall	HLA-A	rs2517718*	rs727892*	0.0596537	282
ENSG00000206503	TEM_16h_overall	HLA-A	unconditioned	unconditioned	0.0533257	2507
ENSG00000206503	CD4_Memory_uns_0h_overall	HLA-A	rs2517718*	rs727892*	0.0472464	285
ENSG00000206503	CD4_Naive_stim_16h_overall	HLA-A	rs2975009*	rs727892*	0.0449769	288
ENSG00000206503	CD4_Memory_stim_16h_overall	HLA-A	unconditioned	rs727892*	0.020558	1703
ENSG00000206503	TN_16h_overall	HLA-A	unconditioned	rs727892*	0.033182	1703
ENSG00000206503	CD4_Naive_stim_16h_overall	HLA-A	rs2975009*	unconditioned	0.044989	288
ENSG00000206503	TCM_0h_overall	HLA-A	rs2517718*	rs727892*	0.0315298	285
ENSG00000206503	nTreg_40h_overall	HLA-A	rs2517718*	rs727892*	0.00488553	287
ENSG00000206503	CD4_Naive_uns_0h_overall	HLA-A	unconditioned	rs727892*	0.0153638	1703
ENSG00000206503	CD4_Memory_uns_0h_overall	HLA-A	unconditioned	unconditioned	0.00755655	2507
ENSG00000206503	TCM_LA_overall	HLA-A	unconditioned	rs727892*	0.0350359	1703
ENSG00000206503	CD4_Naive_uns_0h_overall	HLA-A	rs9260012*	rs727892*	0.011704	287
ENSG00000206503	TCM_16h_overall	HLA-A	rs915667	unconditioned	0.167595	284
ENSG00000206503	TCM_16h_overall	HLA-A	rs915667	rs727892*	0.167574	284
ENSG00000206503	CD4_Memory_uns_0h_overall	HLA-A	unconditioned	rs727892*	0.00694632	1703
ENSG00000206503	CD4_Naive_stim_16h_overall	HLA-A	unconditioned	unconditioned	0.0132777	2507
ENSG00000206503	TN_16h_overall	HLA-A	rs2517718*	unconditioned	0.212577	284
ENSG00000206503	TEMRA_16h_overall	HLA-A	unconditioned	rs727892*	0.0335085	1703
ENSG00000206503	TCM_LA_overall	HLA-A	rs2517718*	unconditioned	0.0217316	286
ENSG00000206503	TCM_16h_overall	HLA-A	unconditioned	rs727892*	0.0341559	1703
ENSG00000206503	CD4_Naive_stim_16h_overall	HLA-A	unconditioned	rs727892*	0.0135393	1703
ENSG00000206503	nTreg_40h_overall	HLA-A	unconditioned	unconditioned	0.0178839	2507
ENSG00000206503	CD4_Naive_uns_0h_overall	HLA-A	rs9260012*	unconditioned	0.0117072	287
ENSG00000206503	CD4_Memory_stim_16h_overall	HLA-A	rs2517718*	unconditioned	0.0577516	284
ENSG00000206503	TN_16h_overall	HLA-A	rs2517718*	rs727892*	0.21255	284
ENSG00000206503	CD4_Memory_stim_16h_overall	HLA-A	rs2517718*	rs727892*	0.0577394	284
ENSG00000206503	TCM_0h_overall	HLA-A	unconditioned	rs727892*	0.0108055	1703
ENSG00000206503	CD4_Memory_stim_16h_overall	HLA-A	unconditioned	unconditioned	0.0201436	2507
ENSG00000206503	TCM_16h_overall	HLA-A	rs2517718	unconditioned	0.0550588	259
ENSG00000206503	TEMRA_16h_overall	HLA-A	rs2975009*	rs727892*	0.0122731	286
ENSG00000206503	TEMRA_16h_overall	HLA-A	unconditioned	unconditioned	0.0324235	2507
ENSG00000206503	TCM_16h_overall	HLA-A	unconditioned	unconditioned	0.0335315	2507
ENSG00000206503	TEMRA_16h_overall	HLA-A	rs2975009*	unconditioned	0.0122764	286
ENSG00000206503	CD4_Memory_uns_0h_overall	HLA-A	rs2517718*	unconditioned	0.0472564	285
ENSG00000206503	TCM_0h_overall	HLA-A	unconditioned	unconditioned	0.0102339	2507
ENSG00000206503	TEM_LA_overall	HLA-A	unconditioned	unconditioned	0.0209048	2507
ENSG00000206503	CD4_Naive_uns_0h_overall	HLA-A	unconditioned	unconditioned	0.0150581	2507
ENSG00000206503	TEM_LA_overall	HLA-A	unconditioned	rs727892*	0.0214673	1703
ENSG00000206503	TEM_LA_overall	HLA-A	rs1143146*	rs727892*	0.0220703	282
ENSG00000206503	TEM_LA_overall	HLA-A	rs1143146*	unconditioned	0.0220755	282
ENSG00000206503	TCM_0h_overall	HLA-A	rs2517718*	unconditioned	0.0315368	285
ENSG00000213533	CD4_Naive_stim_40h_left	STIMATE	unconditioned	unconditioned	0.503613	601
ENSG00000213533	CD4_Naive_stim_40h_colon	STIMATE	unconditioned	unconditioned	0.264771	601
ENSG00000213533	TN_40h_overall	STIMATE	unconditioned	unconditioned	0.215687	524
ENSG00000213533	CD4_Naive_stim_40h_overall	STIMATE	unconditioned	rs10821905	0.000309134	481
ENSG00000213533	TN_16h_overall	STIMATE	unconditioned	unconditioned	0.754767	524
ENSG00000213533	CD4_Naive_stim_40h_overall	STIMATE	unconditioned	rs2001732	0.59018	489
ENSG00000213533	TN_16h_overall	STIMATE	unconditioned	rs10821905	0.000610817	481
ENSG00000213533	TN_40h_overall	STIMATE	unconditioned	rs2001732	0.233144	489
ENSG00000213533	TN_16h_overall	STIMATE	unconditioned	rs2001732	0.763438	489
ENSG00000213533	CD4_Naive_stim_40h_overall	STIMATE	unconditioned	unconditioned	0.589248	524
ENSG00000213533	TN_16h_left	STIMATE	unconditioned	unconditioned	0.603301	601
ENSG00000213533	TN_40h_overall	STIMATE	unconditioned	rs10821905	0.000324652	481
ENSG00000213533	TN_16h_colon	STIMATE	unconditioned	unconditioned	0.333493	601
ENSG00000229043	TCM_5d_overall	ZFAND2A-DT	rs10254002*	rs73975588	0.000145139	113
ENSG00000229043	CD4_Memory_stim_40h_overall	ZFAND2A-DT	unconditioned	rs4968127	0.0456558	637
ENSG00000229043	CD4_Memory_stim_40h_overall	ZFAND2A-DT	rs2949198*	rs4968127	9.75845e-05	101
ENSG00000229043	TN_HSP_5d_overall	ZFAND2A-DT	unconditioned	rs2735940	0.0224171	637
ENSG00000229043	T_ER-stress_5d_overall	ZFAND2A-DT	rs6943742*	rs4968127	0.00015499	173
ENSG00000229043	TCM_5d_overall	ZFAND2A-DT	rs10254002*	rs4968127	0.000145139	113
ENSG00000229043	TN_HSP_5d_overall	ZFAND2A-DT	unconditioned	unconditioned	0.022394	679
ENSG00000229043	CD4_Memory_stim_40h_overall	ZFAND2A-DT	unconditioned	rs73975588	0.0456558	637
ENSG00000229043	CD4_Naive_stim_5d_overall	ZFAND2A-DT	rs10254002*	unconditioned	0.000134615	100
ENSG00000229043	CD4_Naive_uns_0h_overall	ZFAND2A-DT	unconditioned	unconditioned	0.0315177	679
ENSG00000229043	TN_HSP_5d_overall	ZFAND2A-DT	unconditioned	rs73975588	0.0224171	637
ENSG00000229043	CD4_Memory_stim_5d_overall	ZFAND2A-DT	rs10254002*	rs2735940	0.000233409	113
ENSG00000229043	TN_cycling_40h_overall	ZFAND2A-DT	rs1880295*	rs4968127	0.000109292	126
ENSG00000229043	CD4_Naive_stim_5d_overall	ZFAND2A-DT	unconditioned	rs73975588	0.047295	637
ENSG00000229043	CD4_Naive_stim_5d_overall	ZFAND2A-DT	unconditioned	rs4968127	0.047295	637
ENSG00000229043	CD4_Naive_stim_5d_overall	ZFAND2A-DT	unconditioned	rs2735940	0.047295	637
ENSG00000229043	TN_40h_overall	ZFAND2A-DT	unconditioned	rs4968127	0.0510227	637
ENSG00000229043	CD4_Naive_uns_0h_overall	ZFAND2A-DT	rs10254002*	rs2735940	0.000130775	113
ENSG00000229043	TN_5d_overall	ZFAND2A-DT	unconditioned	rs4968127	0.0362251	637
ENSG00000229043	CD4_Memory_stim_5d_overall	ZFAND2A-DT	unconditioned	rs73975588	0.0474258	637
ENSG00000229043	TN_5d_overall	ZFAND2A-DT	unconditioned	rs73975588	0.0362251	637
ENSG00000229043	TN_HSP_5d_overall	ZFAND2A-DT	rs10254002*	rs73975588	0.00013991	108
ENSG00000229043	CD4_Naive_uns_0h_overall	ZFAND2A-DT	unconditioned	rs2735940	0.0315526	637
ENSG00000229043	T_ER-stress_5d_overall	ZFAND2A-DT	unconditioned	rs2735940	0.0414812	637
ENSG00000229043	T_ER-stress_5d_overall	ZFAND2A-DT	unconditioned	rs73975588	0.0414812	637
ENSG00000229043	CD4_Naive_uns_0h_overall	ZFAND2A-DT	unconditioned	rs4968127	0.0315526	637
ENSG00000229043	TN_HSP_5d_overall	ZFAND2A-DT	rs10254002*	unconditioned	0.000139958	108
ENSG00000229043	T_ER-stress_5d_overall	ZFAND2A-DT	rs6943742*	rs2735940	0.00015499	173
ENSG00000229043	CD4_Memory_stim_40h_overall	ZFAND2A-DT	unconditioned	rs2735940	0.0456558	637
ENSG00000229043	TEM_5d_overall	ZFAND2A-DT	unconditioned	rs2735940	0.0219172	637
ENSG00000229043	CD4_Memory_stim_40h_overall	ZFAND2A-DT	rs2949198*	unconditioned	9.7614e-05	101
ENSG00000229043	TN_5d_overall	ZFAND2A-DT	unconditioned	rs2735940	0.0362251	637
ENSG00000229043	TN_0h_overall	ZFAND2A-DT	rs10254002*	unconditioned	0.00013058	113
ENSG00000229043	TN_cycling_40h_overall	ZFAND2A-DT	unconditioned	rs2735940	0.0316106	637
ENSG00000229043	TN_5d_overall	ZFAND2A-DT	rs10254002*	rs2735940	8.56556e-05	101
ENSG00000229043	TN_5d_overall	ZFAND2A-DT	unconditioned	unconditioned	0.0361998	679
ENSG00000229043	CD4_Naive_uns_0h_overall	ZFAND2A-DT	rs10254002*	unconditioned	0.000130814	113
ENSG00000229043	CD4_Naive_uns_0h_overall	ZFAND2A-DT	rs10254002*	rs73975588	0.000130775	113
ENSG00000229043	TEM_5d_overall	ZFAND2A-DT	unconditioned	unconditioned	0.0218966	679
ENSG00000229043	CD4_Memory_stim_40h_overall	ZFAND2A-DT	rs2949198*	rs73975588	9.75845e-05	101
ENSG00000229043	T_ER-stress_5d_overall	ZFAND2A-DT	unconditioned	unconditioned	0.0414411	679
ENSG00000229043	TN_0h_overall	ZFAND2A-DT	unconditioned	rs2735940	0.0342632	637
ENSG00000229043	TN_0h_overall	ZFAND2A-DT	rs10254002*	rs73975588	0.000130541	113
ENSG00000229043	TEM_5d_overall	ZFAND2A-DT	rs10254002*	rs4968127	0.000132454	113
ENSG00000229043	TN_0h_overall	ZFAND2A-DT	rs10254002*	rs2735940	0.000130541	113
ENSG00000229043	TCM_5d_overall	ZFAND2A-DT	rs10254002*	rs2735940	0.000145139	113
ENSG00000229043	TN_40h_overall	ZFAND2A-DT	unconditioned	rs2735940	0.0510227	637
ENSG00000229043	TCM_5d_overall	ZFAND2A-DT	unconditioned	rs2735940	0.0456145	637
ENSG00000229043	T_ER-stress_5d_overall	ZFAND2A-DT	unconditioned	rs4968127	0.0414812	637
ENSG00000229043	T_ER-stress_5d_overall	ZFAND2A-DT	rs6943742*	unconditioned	0.000155022	173
ENSG00000229043	TCM_5d_overall	ZFAND2A-DT	unconditioned	rs73975588	0.0456145	637
ENSG00000229043	CD4_Memory_stim_5d_overall	ZFAND2A-DT	unconditioned	unconditioned	0.0473784	679
ENSG00000229043	CD4_Memory_stim_40h_overall	ZFAND2A-DT	unconditioned	unconditioned	0.0456101	679
ENSG00000229043	TEM_5d_overall	ZFAND2A-DT	rs10254002*	unconditioned	0.000132496	113
ENSG00000229043	TN_5d_overall	ZFAND2A-DT	rs10254002*	unconditioned	8.56853e-05	101
ENSG00000229043	TN_HSP_5d_overall	ZFAND2A-DT	rs10254002*	rs2735940	0.00013991	108
ENSG00000229043	TN_5d_overall	ZFAND2A-DT	rs10254002*	rs73975588	8.56556e-05	101
ENSG00000229043	TN_HSP_5d_overall	ZFAND2A-DT	rs10254002*	rs4968127	0.00013991	108
ENSG00000229043	TN_cycling_40h_overall	ZFAND2A-DT	unconditioned	unconditioned	0.0315572	679
ENSG00000229043	TN_cycling_40h_overall	ZFAND2A-DT	rs1880295*	rs2735940	0.000109292	126
ENSG00000229043	TN_40h_overall	ZFAND2A-DT	rs2949198*	unconditioned	9.723e-05	98
ENSG00000229043	TN_40h_overall	ZFAND2A-DT	unconditioned	rs73975588	0.0510227	637
ENSG00000229043	TEM_5d_overall	ZFAND2A-DT	unconditioned	rs73975588	0.0219172	637
ENSG00000229043	TN_HSP_5d_overall	ZFAND2A-DT	unconditioned	rs4968127	0.0224171	637
ENSG00000229043	TCM_5d_overall	ZFAND2A-DT	unconditioned	rs4968127	0.0456145	637
ENSG00000229043	TEM_5d_overall	ZFAND2A-DT	rs10254002*	rs2735940	0.000132454	113
ENSG00000229043	CD4_Naive_uns_0h_overall	ZFAND2A-DT	unconditioned	rs73975588	0.0315526	637
ENSG00000229043	TN_0h_overall	ZFAND2A-DT	unconditioned	unconditioned	0.0342305	679
ENSG00000229043	TCM_5d_overall	ZFAND2A-DT	unconditioned	unconditioned	0.0455698	679
ENSG00000229043	CD4_Memory_stim_5d_overall	ZFAND2A-DT	unconditioned	rs2735940	0.0474258	637
ENSG00000229043	CD4_Memory_stim_5d_overall	ZFAND2A-DT	rs10254002*	unconditioned	0.000233494	113
ENSG00000229043	CD4_Naive_stim_5d_overall	ZFAND2A-DT	rs10254002*	rs73975588	0.000134564	100
ENSG00000229043	TN_40h_overall	ZFAND2A-DT	rs2949198*	rs73975588	9.71971e-05	98
ENSG00000229043	CD4_Naive_uns_0h_overall	ZFAND2A-DT	rs10254002*	rs4968127	0.000130775	113
ENSG00000229043	TN_0h_overall	ZFAND2A-DT	unconditioned	rs73975588	0.0342632	637
ENSG00000229043	TN_0h_overall	ZFAND2A-DT	unconditioned	rs4968127	0.0342632	637
ENSG00000229043	T_ER-stress_5d_overall	ZFAND2A-DT	rs6943742*	rs73975588	0.00015499	173
ENSG00000229043	TN_0h_overall	ZFAND2A-DT	rs10254002*	rs4968127	0.000130541	113
ENSG00000229043	CD4_Memory_stim_5d_overall	ZFAND2A-DT	rs10254002*	rs4968127	0.000233409	113
ENSG00000229043	TEM_5d_overall	ZFAND2A-DT	rs10254002*	rs73975588	0.000132454	113
ENSG00000229043	CD4_Memory_stim_40h_overall	ZFAND2A-DT	rs2949198*	rs2735940	9.75845e-05	101
ENSG00000229043	CD4_Memory_stim_5d_overall	ZFAND2A-DT	rs10254002*	rs73975588	0.000233409	113
ENSG00000229043	TEM_5d_overall	ZFAND2A-DT	unconditioned	rs4968127	0.0219172	637
ENSG00000229043	TN_40h_overall	ZFAND2A-DT	rs2949198*	rs4968127	9.71971e-05	98
ENSG00000229043	TN_5d_overall	ZFAND2A-DT	rs10254002*	rs4968127	8.56556e-05	101
ENSG00000229043	TN_cycling_40h_overall	ZFAND2A-DT	unconditioned	rs73975588	0.0316106	637
ENSG00000229043	TN_40h_overall	ZFAND2A-DT	rs2949198*	rs2735940	9.71971e-05	98
ENSG00000229043	TCM_5d_overall	ZFAND2A-DT	rs10254002*	unconditioned	0.000145184	113
ENSG00000229043	CD4_Memory_stim_5d_overall	ZFAND2A-DT	unconditioned	rs4968127	0.0474258	637
ENSG00000229043	CD4_Naive_stim_5d_overall	ZFAND2A-DT	rs10254002*	rs4968127	0.000134564	100
ENSG00000229043	TN_cycling_40h_overall	ZFAND2A-DT	unconditioned	rs4968127	0.0316106	637
ENSG00000229043	CD4_Naive_stim_5d_overall	ZFAND2A-DT	unconditioned	unconditioned	0.047248	679
ENSG00000229043	TN_40h_overall	ZFAND2A-DT	unconditioned	unconditioned	0.0509806	679
ENSG00000229043	TN_cycling_40h_overall	ZFAND2A-DT	rs1880295*	unconditioned	0.00010932	126
ENSG00000229043	TN_cycling_40h_overall	ZFAND2A-DT	rs1880295*	rs73975588	0.000109292	126
ENSG00000229043	CD4_Naive_stim_5d_overall	ZFAND2A-DT	rs10254002*	rs2735940	0.000134564	100
ENSG00000236935	TN_5d_overall		rs117660951*	unconditioned	1.12303e-05	153
ENSG00000236935	TCM_5d_overall		rs117660951*	unconditioned	6.58272e-06	154
ENSG00000236935	CD4_Naive_stim_5d_overall		unconditioned	unconditioned	0.33216	568
ENSG00000236935	TN_HSP_5d_overall		rs117660951*	unconditioned	1.46264e-05	153
ENSG00000236935	TN_5d_overall		unconditioned	unconditioned	0.0828019	568
ENSG00000236935	TN_0h_overall		rs474901*	unconditioned	6.88333e-06	152
ENSG00000236935	TCM_5d_overall		unconditioned	unconditioned	0.118026	568
ENSG00000236935	CD4_Naive_stim_5d_overall		rs117660951*	unconditioned	9.71824e-06	153
ENSG00000236935	TN_0h_overall		unconditioned	unconditioned	0.0442094	568
ENSG00000236935	TCM_40h_overall		rs117660951*	unconditioned	6.2428e-06	142
ENSG00000236935	TN_HSP_5d_overall		unconditioned	unconditioned	0.0551639	568
ENSG00000236935	TCM_40h_overall		unconditioned	unconditioned	0.0787419	568
ENSG00000237541	TEMRA_5d_overall	HLA-DQA2	rs28383312*	rs4308604	0.000739029	330
ENSG00000237541	TEMRA_5d_overall	HLA-DQA2	unconditioned	rs112886967	1.55069e-06	2523
ENSG00000237541	TEMRA_5d_left	HLA-DQA2	unconditioned	rs9271695*	0.0120589	2788
ENSG00000237541	TCM_0h_left	HLA-DQA2	unconditioned	unconditioned	4.76266e-09	3558
ENSG00000237541	TEM_5d_left	HLA-DQA2	unconditioned	rs9271695*	0.017833	2788
ENSG00000237541	TCM_LA_left	HLA-DQA2	unconditioned	unconditioned	1.11255e-08	3558
ENSG00000237541	nTreg_0h_overall	HLA-DQA2	unconditioned	unconditioned	0.000103315	3046
ENSG00000237541	TEMRA_5d_overall	HLA-DQA2	rs28383312*	rs3667	0.0020938	330
ENSG00000237541	TEMRA_5d_overall	HLA-DQA2	rs28383312*	rs411326	0.00749124	330
ENSG00000237541	TCM_0h_left	HLA-DQA2	unconditioned	rs9271695*	0.0209332	2788
ENSG00000237541	nTreg_0h_overall	HLA-DQA2	unconditioned	rs112886967	0.00276252	2523
ENSG00000237541	TEMRA_5d_left	HLA-DQA2	unconditioned	unconditioned	5.87382e-09	3558
ENSG00000237541	TCM_LA_overall	HLA-DQA2	unconditioned	rs3667	3.81012e-08	2484
ENSG00000237541	TCM_LA_overall	HLA-DQA2	unconditioned	rs411326	9.80366e-05	2466
ENSG00000237541	TEMRA_40h_left	HLA-DQA2	unconditioned	rs9271695*	0.0121222	2788
ENSG00000237541	TEMRA_5d_left	HLA-DQA2	rs375605509	rs9271695*	0.0049814	429
ENSG00000237541	TEMRA_5d_overall	HLA-DQA2	rs28383312*	rs9271770	0.0106939	330
ENSG00000237541	TEMRA_5d_left	HLA-DQA2	rs9275449	unconditioned	0.0155333	431
ENSG00000237541	TEM_5d_left	HLA-DQA2	rs17843613	rs9271695*	0.000870187	443
ENSG00000237541	TEM_5d_left	HLA-DQA2	rs10093	unconditioned	2.02326e-05	430
ENSG00000237541	TEMRA_5d_left	HLA-DQA2	rs28891454	unconditioned	0.00490882	454
ENSG00000237541	TEMRA_5d_left	HLA-DQA2	rs28891454	rs9271695*	0.0349311	454
ENSG00000237541	TEMRA_5d_overall	HLA-DQA2	rs28383312*	rs17816224	0.000344326	330
ENSG00000237541	TEMRA_5d_overall	HLA-DQA2	rs28383312*	rs2293582	0.000344326	330
ENSG00000237541	TEMRA_5d_overall	HLA-DQA2	rs28383312*	rs3129713	0.00555922	330
ENSG00000237541	TEMRA_5d_left	HLA-DQA2	rs9275449	rs9271695*	0.0119915	431
ENSG00000237541	TEMRA_5d_left	HLA-DQA2	rs9272779	rs9271695*	0.000272815	430
ENSG00000237541	TEMRA_5d_overall	HLA-DQA2	rs28383312*	unconditioned	0.00971142	330
ENSG00000237541	TEM_5d_left	HLA-DQA2	rs9275449	unconditioned	0.00752756	430
ENSG00000237541	TEMRA_5d_left	HLA-DQA2	rs17843613	unconditioned	0.577335	442
ENSG00000237541	TEMRA_5d_left	HLA-DQA2	rs17843613	rs9271695*	0.00284676	442
ENSG00000237541	TEMRA_40h_left	HLA-DQA2	unconditioned	unconditioned	5.84204e-09	3558
ENSG00000237541	TEMRA_5d_overall	HLA-DQA2	unconditioned	rs9271770	5.82896e-11	2486
ENSG00000237541	TEM_5d_left	HLA-DQA2	unconditioned	unconditioned	9.27386e-09	3558
ENSG00000237541	TEMRA_5d_left	HLA-DQA2	rs9272779	unconditioned	3.34295e-05	430
ENSG00000237541	TEM_5d_left	HLA-DQA2	rs10093	rs9271695*	0.000356859	430
ENSG00000237541	TCM_LA_overall	HLA-DQA2	unconditioned	rs9271770	5.67439e-09	2486
ENSG00000237541	TEMRA_40h_overall	HLA-DQA2	unconditioned	rs9271770	5.85672e-11	2486
ENSG00000237541	TEMRA_5d_overall	HLA-DQA2	unconditioned	unconditioned	1.35472e-08	3046
ENSG00000237541	TCM_LA_overall	HLA-DQA2	unconditioned	rs3129713	5.11817e-08	2488
ENSG00000237541	TEMRA_5d_overall	HLA-DQA2	rs28383312*	rs17816465	0.000344326	330
ENSG00000237541	TEMRA_5d_left	HLA-DQA2	rs375605509	unconditioned	0.0039059	429
ENSG00000237541	TEMRA_40h_overall	HLA-DQA2	unconditioned	rs4308604	4.39418e-06	2485
ENSG00000237541	nTreg_0h_overall	HLA-DQA2	unconditioned	rs17816224	0.00276726	2464
ENSG00000237541	TEMRA_5d_left	HLA-DQA2	rs10093	rs9271695*	0.000409697	431
ENSG00000237541	TEM_5d_left	HLA-DQA2	rs9272779	unconditioned	1.61068e-05	429
ENSG00000237541	TCM_LA_overall	HLA-DQA2	unconditioned	rs4308604	4.36529e-06	2485
ENSG00000237541	nTreg_0h_overall	HLA-DQA2	unconditioned	rs17816465	0.00276726	2464
ENSG00000237541	TCM_LA_overall	HLA-DQA2	unconditioned	rs2293582	0.000166573	2464
ENSG00000237541	TEMRA_5d_overall	HLA-DQA2	unconditioned	rs4308604	4.36621e-06	2485
ENSG00000237541	TEMRA_40h_overall	HLA-DQA2	unconditioned	rs411326	0.000304457	2466
ENSG00000237541	TEM_5d_left	HLA-DQA2	rs9272779	rs9271695*	0.000536359	429
ENSG00000237541	TEMRA_5d_overall	HLA-DQA2	unconditioned	rs3667	2.17892e-08	2484
ENSG00000237541	nTreg_0h_overall	HLA-DQA2	unconditioned	rs4308604	0.00268983	2485
ENSG00000237541	TEMRA_5d_overall	HLA-DQA2	unconditioned	rs411326	0.000305149	2466
ENSG00000237541	TEM_5d_left	HLA-DQA2	rs9275449	rs9271695*	0.0142757	430
ENSG00000237541	TEMRA_5d_overall	HLA-DQA2	unconditioned	rs17816465	0.000394323	2464
ENSG00000237541	TEMRA_5d_overall	HLA-DQA2	unconditioned	rs17816224	0.000394323	2464
ENSG00000237541	TCM_LA_overall	HLA-DQA2	unconditioned	rs17816224	0.000166573	2464
ENSG00000237541	TEMRA_5d_left	HLA-DQA2	rs10093	unconditioned	2.15774e-05	431
ENSG00000237541	nTreg_0h_overall	HLA-DQA2	unconditioned	rs411326	0.00288903	2466
ENSG00000237541	TEM_5d_left	HLA-DQA2	rs375605509	unconditioned	2.96756e-05	428
ENSG00000237541	nTreg_0h_overall	HLA-DQA2	unconditioned	rs9271770	0.00315496	2486
ENSG00000237541	TEMRA_40h_overall	HLA-DQA2	unconditioned	rs3129713	6.23627e-08	2488
ENSG00000237541	TEMRA_40h_overall	HLA-DQA2	unconditioned	rs17816465	0.000393646	2464
ENSG00000237541	nTreg_0h_overall	HLA-DQA2	unconditioned	rs2293582	0.00276726	2464
ENSG00000237541	TEMRA_5d_overall	HLA-DQA2	rs28383312*	rs112886967	0.00372911	330
ENSG00000237541	TEMRA_40h_overall	HLA-DQA2	unconditioned	rs112886967	1.54697e-06	2523
ENSG00000237541	TEMRA_5d_overall	HLA-DQA2	unconditioned	rs3129713	6.21224e-08	2488
ENSG00000237541	TEMRA_40h_overall	HLA-DQA2	unconditioned	rs3667	2.18923e-08	2484
ENSG00000237541	TCM_LA_left	HLA-DQA2	unconditioned	rs9271695*	0.0163048	2788
ENSG00000237541	nTreg_0h_overall	HLA-DQA2	unconditioned	rs3667	0.0042028	2484
ENSG00000237541	TCM_LA_overall	HLA-DQA2	unconditioned	rs17816465	0.000166573	2464
ENSG00000237541	TCM_LA_overall	HLA-DQA2	unconditioned	rs112886967	5.70536e-07	2523
ENSG00000237541	TEM_5d_left	HLA-DQA2	rs28891454	rs9271695*	0.0283536	453
ENSG00000237541	TEMRA_40h_overall	HLA-DQA2	unconditioned	unconditioned	1.36012e-08	3046
ENSG00000237541	TEM_5d_left	HLA-DQA2	rs17843613	unconditioned	0.162997	443
ENSG00000237541	TEMRA_40h_overall	HLA-DQA2	unconditioned	rs2293582	0.000393646	2464
ENSG00000237541	TEM_5d_left	HLA-DQA2	rs28891454	unconditioned	0.00338816	453
ENSG00000237541	nTreg_0h_overall	HLA-DQA2	unconditioned	rs3129713	0.00310136	2488
ENSG00000237541	TEMRA_40h_overall	HLA-DQA2	unconditioned	rs17816224	0.000393646	2464
ENSG00000237541	TEM_5d_left	HLA-DQA2	rs375605509	rs9271695*	0.000938827	428
ENSG00000237541	TCM_LA_overall	HLA-DQA2	unconditioned	unconditioned	1.42919e-08	3046
ENSG00000237541	TEMRA_5d_overall	HLA-DQA2	unconditioned	rs2293582	0.000394323	2464
ENSG00000239521	CD4_Memory_stim_5d_overall	CASTOR3P	unconditioned	rs2527927*	0.00125321	367
ENSG00000239521	CD4_Memory_stim_5d_overall	CASTOR3P	unconditioned	unconditioned	0.468521	382
ENSG00000239521	TCM_5d_overall	CASTOR3P	unconditioned	unconditioned	0.436885	382
ENSG00000239521	TCM_5d_overall	CASTOR3P	unconditioned	rs2527927*	0.00149774	367
ENSG00000245937	CD4_Naive_stim_16h_overall	SLC12A2-DT	unconditioned	unconditioned	0.0372647	336
ENSG00000255320	CD4_Naive_stim_40h_overall		unconditioned	unconditioned	0.503453	501
ENSG00000255320	CD4_Naive_stim_40h_overall		rs10791865*	unconditioned	0.0529177	67
ENSG00000255320	CD4_Naive_stim_40h_overall		rs10791865*	rs6781752*	0.052895	67
ENSG00000255320	CD4_Naive_stim_40h_overall		unconditioned	rs6781752*	0.503495	461
ENSG00000255320	TN_IFN_40h_overall		unconditioned	rs6781752*	0.498375	461
ENSG00000255320	TN_IFN_40h_overall		unconditioned	unconditioned	0.498326	501
ENSG00000255320	CD4_Naive_stim_16h_overall		unconditioned	unconditioned	0.509301	501
ENSG00000255320	CD4_Naive_stim_16h_overall		unconditioned	rs6781752*	0.509357	461
ENSG00000255320	TCM_5d_overall		unconditioned	unconditioned	0.100247	501
ENSG00000255320	TCM_5d_overall		unconditioned	rs6781752*	0.100186	461
ENSG00000255320	T_ER-stress_5d_overall		unconditioned	rs6781752*	0.408009	461
ENSG00000255320	T_ER-stress_5d_overall		unconditioned	unconditioned	0.408071	501
ENSG00000265148	TN_40h_overall	TSPOAP1-AS1	unconditioned	unconditioned	0.10294	543
ENSG00000265148	TN_16h_overall	TSPOAP1-AS1	unconditioned	unconditioned	0.146706	543
ENSG00000265148	CD4_Naive_stim_40h_overall	TSPOAP1-AS1	unconditioned	unconditioned	0.10046	543
ENSG00000229043	T_ER-stress_5d_overall	ZFAND2A-DT	rs6943742*	rs4968127	0.00015499	173
ENSG00000229043	TCM_5d_overall	ZFAND2A-DT	rs10254002*	rs4968127	0.000145139	113
ENSG00000229043	TN_HSP_5d_overall	ZFAND2A-DT	unconditioned	unconditioned	0.022394	679
ENSG00000229043	CD4_Memory_stim_40h_overall	ZFAND2A-DT	unconditioned	rs73975588	0.0456558	637
ENSG00000229043	CD4_Naive_stim_5d_overall	ZFAND2A-DT	rs10254002*	unconditioned	0.000134615	100
ENSG00000229043	CD4_Naive_uns_0h_overall	ZFAND2A-DT	unconditioned	unconditioned	0.0315177	679
ENSG00000229043	TN_HSP_5d_overall	ZFAND2A-DT	unconditioned	rs73975588	0.0224171	637
ENSG00000229043	CD4_Memory_stim_5d_overall	ZFAND2A-DT	rs10254002*	rs2735940	0.000233409	113
ENSG00000229043	TN_cycling_40h_overall	ZFAND2A-DT	rs1880295*	rs4968127	0.000109292	126
ENSG00000229043	CD4_Naive_stim_5d_overall	ZFAND2A-DT	unconditioned	rs73975588	0.047295	637
ENSG00000229043	CD4_Naive_stim_5d_overall	ZFAND2A-DT	unconditioned	rs4968127	0.047295	637
ENSG00000229043	CD4_Naive_stim_5d_overall	ZFAND2A-DT	unconditioned	rs2735940	0.047295	637
ENSG00000229043	TN_40h_overall	ZFAND2A-DT	unconditioned	rs4968127	0.0510227	637
ENSG00000229043	CD4_Naive_uns_0h_overall	ZFAND2A-DT	rs10254002*	rs2735940	0.000130775	113
ENSG00000229043	TN_5d_overall	ZFAND2A-DT	unconditioned	rs4968127	0.0362251	637
ENSG00000229043	CD4_Memory_stim_5d_overall	ZFAND2A-DT	unconditioned	rs73975588	0.0474258	637
ENSG00000229043	TN_5d_overall	ZFAND2A-DT	unconditioned	rs73975588	0.0362251	637
ENSG00000229043	TN_HSP_5d_overall	ZFAND2A-DT	rs10254002*	rs73975588	0.00013991	108
ENSG00000229043	CD4_Naive_uns_0h_overall	ZFAND2A-DT	unconditioned	rs2735940	0.0315526	637
ENSG00000229043	T_ER-stress_5d_overall	ZFAND2A-DT	unconditioned	rs2735940	0.0414812	637
ENSG00000229043	T_ER-stress_5d_overall	ZFAND2A-DT	unconditioned	rs73975588	0.0414812	637
ENSG00000229043	CD4_Naive_uns_0h_overall	ZFAND2A-DT	unconditioned	rs4968127	0.0315526	637
ENSG00000229043	TN_HSP_5d_overall	ZFAND2A-DT	rs10254002*	unconditioned	0.000139958	108
ENSG00000229043	T_ER-stress_5d_overall	ZFAND2A-DT	rs6943742*	rs2735940	0.00015499	173
ENSG00000229043	CD4_Memory_stim_40h_overall	ZFAND2A-DT	unconditioned	rs2735940	0.0456558	637
ENSG00000229043	TEM_5d_overall	ZFAND2A-DT	unconditioned	rs2735940	0.0219172	637
ENSG00000229043	CD4_Memory_stim_40h_overall	ZFAND2A-DT	rs2949198*	unconditioned	9.7614e-05	101
ENSG00000229043	TN_5d_overall	ZFAND2A-DT	unconditioned	rs2735940	0.0362251	637
ENSG00000229043	TN_0h_overall	ZFAND2A-DT	rs10254002*	unconditioned	0.00013058	113
ENSG00000229043	TN_cycling_40h_overall	ZFAND2A-DT	unconditioned	rs2735940	0.0316106	637
ENSG00000229043	TN_5d_overall	ZFAND2A-DT	rs10254002*	rs2735940	8.56556e-05	101
ENSG00000229043	TN_5d_overall	ZFAND2A-DT	unconditioned	unconditioned	0.0361998	679
ENSG00000229043	CD4_Naive_uns_0h_overall	ZFAND2A-DT	rs10254002*	unconditioned	0.000130814	113
ENSG00000229043	CD4_Naive_uns_0h_overall	ZFAND2A-DT	rs10254002*	rs73975588	0.000130775	113
ENSG00000229043	TEM_5d_overall	ZFAND2A-DT	unconditioned	unconditioned	0.0218966	679
ENSG00000229043	CD4_Memory_stim_40h_overall	ZFAND2A-DT	rs2949198*	rs73975588	9.75845e-05	101
ENSG00000229043	T_ER-stress_5d_overall	ZFAND2A-DT	unconditioned	unconditioned	0.0414411	679
ENSG00000229043	TN_0h_overall	ZFAND2A-DT	unconditioned	rs2735940	0.0342632	637
ENSG00000229043	TN_0h_overall	ZFAND2A-DT	rs10254002*	rs73975588	0.000130541	113
ENSG00000229043	TEM_5d_overall	ZFAND2A-DT	rs10254002*	rs4968127	0.000132454	113
ENSG00000229043	TN_0h_overall	ZFAND2A-DT	rs10254002*	rs2735940	0.000130541	113
ENSG00000229043	TCM_5d_overall	ZFAND2A-DT	rs10254002*	rs2735940	0.000145139	113
ENSG00000229043	TN_40h_overall	ZFAND2A-DT	unconditioned	rs2735940	0.0510227	637
ENSG00000229043	TCM_5d_overall	ZFAND2A-DT	unconditioned	rs2735940	0.0456145	637
ENSG00000229043	T_ER-stress_5d_overall	ZFAND2A-DT	unconditioned	rs4968127	0.0414812	637
ENSG00000229043	T_ER-stress_5d_overall	ZFAND2A-DT	rs6943742*	unconditioned	0.000155022	173
ENSG00000229043	TCM_5d_overall	ZFAND2A-DT	unconditioned	rs73975588	0.0456145	637
ENSG00000229043	CD4_Memory_stim_5d_overall	ZFAND2A-DT	unconditioned	unconditioned	0.0473784	679
ENSG00000229043	CD4_Memory_stim_40h_overall	ZFAND2A-DT	unconditioned	unconditioned	0.0456101	679
ENSG00000229043	TEM_5d_overall	ZFAND2A-DT	rs10254002*	unconditioned	0.000132496	113
ENSG00000229043	TN_5d_overall	ZFAND2A-DT	rs10254002*	unconditioned	8.56853e-05	101
ENSG00000229043	TN_HSP_5d_overall	ZFAND2A-DT	rs10254002*	rs2735940	0.00013991	108
ENSG00000229043	TN_5d_overall	ZFAND2A-DT	rs10254002*	rs73975588	8.56556e-05	101
ENSG00000229043	TN_HSP_5d_overall	ZFAND2A-DT	rs10254002*	rs4968127	0.00013991	108
ENSG00000229043	TN_cycling_40h_overall	ZFAND2A-DT	unconditioned	unconditioned	0.0315572	679
ENSG00000229043	TN_cycling_40h_overall	ZFAND2A-DT	rs1880295*	rs2735940	0.000109292	126
ENSG00000229043	TN_40h_overall	ZFAND2A-DT	rs2949198*	unconditioned	9.723e-05	98
ENSG00000229043	TN_40h_overall	ZFAND2A-DT	unconditioned	rs73975588	0.0510227	637
ENSG00000229043	TEM_5d_overall	ZFAND2A-DT	unconditioned	rs73975588	0.0219172	637
ENSG00000229043	TN_HSP_5d_overall	ZFAND2A-DT	unconditioned	rs4968127	0.0224171	637
ENSG00000229043	TCM_5d_overall	ZFAND2A-DT	unconditioned	rs4968127	0.0456145	637
ENSG00000229043	TEM_5d_overall	ZFAND2A-DT	rs10254002*	rs2735940	0.000132454	113
ENSG00000229043	CD4_Naive_uns_0h_overall	ZFAND2A-DT	unconditioned	rs73975588	0.0315526	637
ENSG00000229043	TN_0h_overall	ZFAND2A-DT	unconditioned	unconditioned	0.0342305	679
ENSG00000229043	TCM_5d_overall	ZFAND2A-DT	unconditioned	unconditioned	0.0455698	679
ENSG00000229043	CD4_Memory_stim_5d_overall	ZFAND2A-DT	unconditioned	rs2735940	0.0474258	637
ENSG00000229043	CD4_Memory_stim_5d_overall	ZFAND2A-DT	rs10254002*	unconditioned	0.000233494	113
ENSG00000229043	CD4_Naive_stim_5d_overall	ZFAND2A-DT	rs10254002*	rs73975588	0.000134564	100
ENSG00000229043	TN_40h_overall	ZFAND2A-DT	rs2949198*	rs73975588	9.71971e-05	98
ENSG00000229043	CD4_Naive_uns_0h_overall	ZFAND2A-DT	rs10254002*	rs4968127	0.000130775	113
ENSG00000229043	TN_0h_overall	ZFAND2A-DT	unconditioned	rs73975588	0.0342632	637
ENSG00000229043	TN_0h_overall	ZFAND2A-DT	unconditioned	rs4968127	0.0342632	637
ENSG00000229043	T_ER-stress_5d_overall	ZFAND2A-DT	rs6943742*	rs73975588	0.00015499	173
ENSG00000229043	TN_0h_overall	ZFAND2A-DT	rs10254002*	rs4968127	0.000130541	113
ENSG00000229043	CD4_Memory_stim_5d_overall	ZFAND2A-DT	rs10254002*	rs4968127	0.000233409	113
ENSG00000229043	TEM_5d_overall	ZFAND2A-DT	rs10254002*	rs73975588	0.000132454	113
ENSG00000229043	CD4_Memory_stim_40h_overall	ZFAND2A-DT	rs2949198*	rs2735940	9.75845e-05	101
ENSG00000229043	CD4_Memory_stim_5d_overall	ZFAND2A-DT	rs10254002*	rs73975588	0.000233409	113
ENSG00000229043	TEM_5d_overall	ZFAND2A-DT	unconditioned	rs4968127	0.0219172	637
ENSG00000229043	TN_40h_overall	ZFAND2A-DT	rs2949198*	rs4968127	9.71971e-05	98
ENSG00000229043	TN_5d_overall	ZFAND2A-DT	rs10254002*	rs4968127	8.56556e-05	101
ENSG00000229043	TN_cycling_40h_overall	ZFAND2A-DT	unconditioned	rs73975588	0.0316106	637
ENSG00000229043	TN_40h_overall	ZFAND2A-DT	rs2949198*	rs2735940	9.71971e-05	98
ENSG00000229043	TCM_5d_overall	ZFAND2A-DT	rs10254002*	unconditioned	0.000145184	113
ENSG00000229043	CD4_Memory_stim_5d_overall	ZFAND2A-DT	unconditioned	rs4968127	0.0474258	637
ENSG00000229043	CD4_Naive_stim_5d_overall	ZFAND2A-DT	rs10254002*	rs4968127	0.000134564	100
ENSG00000229043	TN_cycling_40h_overall	ZFAND2A-DT	unconditioned	rs4968127	0.0316106	637
ENSG00000229043	CD4_Naive_stim_5d_overall	ZFAND2A-DT	unconditioned	unconditioned	0.047248	679
ENSG00000229043	TN_40h_overall	ZFAND2A-DT	unconditioned	unconditioned	0.0509806	679
ENSG00000229043	TN_cycling_40h_overall	ZFAND2A-DT	rs1880295*	unconditioned	0.00010932	126
ENSG00000229043	TN_cycling_40h_overall	ZFAND2A-DT	rs1880295*	rs73975588	0.000109292	126
ENSG00000229043	CD4_Naive_stim_5d_overall	ZFAND2A-DT	rs10254002*	rs2735940	0.000134564	100
ENSG00000236935	TN_5d_overall		rs117660951*	unconditioned	1.12303e-05	153
ENSG00000236935	TCM_5d_overall		rs117660951*	unconditioned	6.58272e-06	154
ENSG00000236935	CD4_Naive_stim_5d_overall		unconditioned	unconditioned	0.33216	568
ENSG00000236935	TN_HSP_5d_overall		rs117660951*	unconditioned	1.46264e-05	153
ENSG00000236935	TN_5d_overall		unconditioned	unconditioned	0.0828019	568
[truncated: 162 more rows]

## Sheet: Table 5
Number of SNPs lost during rsID matching
[truncated: 9 more rows]

[truncated: 1 more sheets: Table 6]
